# Supplementary material for: Dynamics of tumor-associated macrophages in a quantitative systems pharmacology model of immunotherapy in triple-negative breast cancer
Source: iScience. 2022 Jun 30;25(8):104702. doi: 10.1016/j.isci.2022.104702 (PMC9287616; doi:10.1016/j.isci.2022.104702)
Supplement: Table S1. Parameter distribution and range used in virtual patient generation, related to STAR Methods [file mmc2.xlsx]

## Sheet: Table S1
Parameter	Distribution	Geometric mean	Geometric standard deviation	Unit	Notes
Tumor Growth Rate	lognormal	0.0072	0.8	1/day	Fitted to tumor growth of TNBC xenograft model (see Methods)
Rate of T cell killing of cancer cell		0.9	1	1/day	Estimated in PMID: 22051568
Binding affinity of neoantigen-MHC		27	1	nM	Estimated based on the affinity of mutant MHC-I epitopes predicted from genome and transcriptome analyses (PMID: 25071169)
Neoantigen-specific T cell clone		63	0.7	dimensionless	Estimated by the number of neoantigens/neoepitopes in TNBC (PMID: 34193879; PMID: 30832597)
Self-antigen-specific T cell clone		63	0.7	dimensionless	Estimated assuming the number of self-antigens is similar to that of tumor neoantigens
Initial tumor diameter		2.5	0.3	centimeter	Estimated by the median pre-treatment lesion size in metastatic breast cancer in NCT02536794 (PMID: 29721177)
Half-maximal density of bound PD-1 on Teff / M1 inhibition		6	1	molecule/μm2	Fitted in PMID: 31236847
Rate of MDSC recruitment		11000	0.6	cell/(day*mL)	Estimated to fit the pre-treatment MDSC density to clinical measurements in patients with breast cancer (PMID: 18446337)
Rate of M1-like macrophage recruitment		170000	0.6	cell/(day*mL)	Estimated to fit the pre-treatment TAM density to clinical measurements in patients with basal-like breast cancer (PMID: 30026826)
Rate of CCL2/MCP-1 secretion by cancer cell		1.7e-12	0.6	nanomole/(cell*day)	Fitted to PMID: 17888174
Rate of differentiation from Th to Treg		0.022	1	1/day	Estimated by (PMID: 22051568)
Rate of macrophage-medated phagocytosis		0.33	1	1/day	Estimated assuming a median phagocytosis time of 3 days when not being inhibited by checkpoint molecules and IL-10
Half-maximal density of bound SIRP⍺ on M1 inhibition		37	0.5	molecule/μm2	Median fitted to the phagocytosis activity of TAM when CD47 is blocked (see Results)
Dependence of phagocytosis on M1 / C ratio		2	1	dimensionless	Estimated
Half-max conc. of nab-paclitaxel for cancer killing		92	1	nM	Estmated by the IC50 of nab-paclitaxel in TNBC cell lines from the Genomics of Drug Sensitivity in Cancer (GDSC) database (PMID: 23180760)
Rate of chemo-resistance development		0.00015	1	1/day	Estimated based on the response rate and duration of response in nab-paclitaxel arm of the IMpassion130 trial (PMID: 30345906)
Rate of angiogenic factor induction by nab-paclitaxel		0.00028	1	picogram/(cell*day)	Fitted to the VEGF level induced by nab-paclitaxel in vitro (PMID: 18516298)
Depth of tumor penetrated by nab-paclitaxel		80000000	1	cell	Estimated asssuming that nab-paclitaxel can penetrate up to 150 μm into the tumor (PMID: 17473214)
Parameter	Distribution	Lower bound	Upper bound	Unit	Notes
Average PD-1 density on immune cell in the tumor		12000	62000	molecule	Estimated by concurrent PD1/PDL1 expression on tumor/immune cell in TNBC (see Results and Methods)
Average PD-1 density on TAM		1500	62000	molecule
Ratio between PDL1 and PDL2 expression in tumor		0.01	0.1	dimensionless	Estimated assuming that PD-L2 density is 1-10% of PD-L1 density (PMID: 23417675)
Ratio between PDL1 and PDL2 expression on mAPC		0.01	0.1	dimensionless
Baseline PD-L1 expression on tumor/immune cells in tumor		50000	270000	molecule	Estimated by concurrent PD1/PDL1 expression on tumor/immune cell in TNBC (see Results and Methods) and divided by 6 for the baseline density assuming that IFNγ can upregulate PD-L1 expression by up to 6 folds (PMID: 27903500)
Baseline PD-L1 expression on mAPC		50000	270000	molecule
Rate of tumor vasculature growth	uniform	2.12	6.12	1/day	Fitted to tumor growth of TNBC xenograft model (see Methods)
Number of CD8+ T cell divisions during activation by IL-2		10	12	dimensionless	Estimated based on PMID: 25430770
Number of CD4+ T cell divisions during activation by IL-2		7	10	dimensionless	Estimated to fit the pre-treatment CD8/Treg ratio to the clinically reported median and range (PMID: 26527522)
Average CD47 density on cancer cell		100	700	molecule/μm2	Measured in PMID: 32768386
Average SIRP⍺ density on TAM		20	180	molecule/μm2	Measured in PMID: 16291597
Max clearance rate from V1 compartment		6500	9836	microgram/hour	From PMID: 24719309
Half-max conc. of nab-paclitaxel for V1 clearance		24.9	58.9	microgram/liter
Max clearance rate from V1 to V2 distribution		190694	540445	microgram/hour
Half-max conc. of nab-paclitaxel for V1 to V2 distribution		2210	7910	microgram/liter
Body surface area		1.3	2.4	m2
Peripheral compartment (V1) for nab-paclitaxel PK		13.71	17.85	liter
Peripheral compartment (V2) for nab-paclitaxel PK		1396	1935	liter
Peripheral compartment (V3) for nab-paclitaxel PK		59.8	99.1	liter
Tumor to plasma concentration ratio of nab-paclitaxel		1	2	dimensionless	Estimated based on PMID: 17828616; PMID: 27441498
