# Supplementary material for: Dynamics of tumor-associated macrophages in a quantitative systems pharmacology model of immunotherapy in triple-negative breast cancer
Source: iScience. 2022 Jun 30;25(8):104702. doi: 10.1016/j.isci.2022.104702 (PMC9287616; doi:10.1016/j.isci.2022.104702)
Supplement: Table S2. List of model parameters with name, value, unit, and description, related to STAR Methods [file mmc3.xlsx]

## Sheet: Table S2
Name	Value	Unit	Description
k_cell_clear	0.1	1/day	Rate of dead cell clearance from tumour compartment (estimated)
cell	1	cell	unit parameter for calculation
day	1	day	unit parameter for calculation
vol_cell	2572.44	micrometer^3/cell	Average volume of cancer cell Volume of a cancer cell calculated based on cancer cell diameter (Abramczyk 2015, PMID: 25730442)
vol_Tcell	175.016	micrometer^3/cell	Average volume of T cells Volume of a T cell calculated based on the average T cell diameter (Chapman 1981, PMID: 6975780)
Ve_T	0.37	dimensionless	Void fraction of the tumor (Finley 2012, PMID: 22547351)
C_total	0	cell	Total number of cancer cells
T_total	0	cell	Total number of activated T cells in tumor
T_total_LN	0	cell	Total number of activated T cells in TDLNs
R_Tcell	1	cell/day	Rate of cancer cell death
Tregs_	0	cell	Total number of activated T cells in TDLNs
H_APC	0.5	dimensionless	Hill function of mAPC for self-antigen-specific Treg activation
H_mAPC	1	dimensionless	Hill function of mAPC for CD8 T cell activation
H_APCh	1	dimensionless	Hill function of mAPC for neoantigen-specific helper T cell activation
H_PD1_C1	0.9	dimensionless	Hill function of PDL1 on tumor cells for T cell exhaustion
H_PD1_APC	0.9	dimensionless	Hill function of PDL1 on APC for T cell exhaustion
H_CD28_C1	0.1	dimensionless	Hill function of CD28 on tumor cells
H_CD28_APC	0.1	dimensionless	Hill function of CD28 on APCs for T cell activation
k_C1_growth	0.0075	1/day	Cancer cell growth rate (Ryu 2014, PMID: 24895040; Desai 2006, PMID: 16489089)
C_max	27000	cell	Cancer cell capacity (Desai 2006, PMID: 16489089)
k_K_g	4.12	1/day	Tumour vasculature growth rate (Desai 2006, PMID: 16489089)
k_K_d	0.0034	1/day	Tumour vasculature inhibition rate (Desai 2006, PMID: 16489089; Hahnfeldt 1999, PMID: 10519381)
k_vas_Csec	0.00011	picogram/cell/day	Secretion rate of angiogenic factors by cancer cells (Volk 2008, PMID: 18516298)
k_vas_deg	16.6	1/day	Degradation rate of angiogenic factors (Finley 2011, PMID: 22104283)
c_vas_50	1070	picogram/milliliter	Half-maximal conc. of angiogenic factor on tumor capacity growth (Desai 2006, PMID: 16489089)
k_C1_death	0.0001	1/day	Cancer cell death rate from innate immune cells (Palsson 2013, PMID: 24074340)
k_C1_therapy	0	1/day	Rate of C1 killing by therapy (see Rules)
initial_tumour_diameter	2.5	centimeter	Pre-treatment tumor diameter
k_C2_growth	0.0075	1/day	Cancer cell growth rate (Ryu 2014, PMID: 24895040; Desai 2006, PMID: 16489089)
k_C2_death	0.0001	1/day	Cancer cell death rate from innate immune cells (Palsson 2013, PMID: 24074340)
k_C2_therapy	0	1/day	Rate of C2 killing by therapy (see Rules)
div_T0	1160000	dimensionless	T Cell Diversity (Robins 2009, PMID: 19706884)
n_T0_clones	63	dimensionless	Number of T cell clones (estimated)
q_nT0_LN_in	0.1	1/day	Rate of naive T cell transport into the LN calculated based on the steady-state naive T cell level in healthy individuals (Autissier 2010, PMID: 20099249)
q_T0_LN_out	24	1/day	Rate of activated T cell transport out of the LN (De Boer and Perelson 1995, PMID: 7475092)
q_nT0_LN_out	2.88	1/day	Rate of naive T cell transport out of the LN (Mandl 2012, PMID: 23071319)
k_T0_act	5	1/day	T0 activation rate (De Boer and Perelson 1995, PMID: 7475092; Robertson-Tessi 2012, PMID: 22051568)
k_T0_pro	1	1/day	T0 proliferation rate (Marchingo 2014, PMID: 25430770)
k_T0_death	0.01	1/day	T0 death rate (De Boer and Perelson 1995, PMID: 7475092)
q_T0_P_in	2.436	1/minute	rate of T0 transport into the peripheral compartment calculated based on T cell transmigration rate (Zhu 1996, PMID: 8706023) and T cell adhesion density (Zhu 1996, PMID: 8706023)
q_T0_P_out	24	1/day	rate of T0 transport out of the peripheral compartment (De Boer and Perelson 1995, PMID: 7475092)
q_T0_T_in	5.8e-05	1/(centimeter^3*minute)	rate of T0 transport into the tumor compartment calculated based on T cell transmigration rate (Zhu 1996, PMID: 8706023) and T cell adhesion density (Zhu 1996, PMID: 8706023)
q_nT0_P_in	0.1764	1/minute	rate of nT0 transport into the peripheral compartment calculated based on T cell transmigration rate (Zhu 1996, PMID: 8706023) and T cell adhesion density (Zhu 1996, PMID: 8706023)
q_nT0_P_out	5.1	1/day	rate of nT0 transport out of the peripheral compartment calculated based on steady-state naive T cell density in healthy individuals (Autissier 2010, PMID: 20099249)
Q_nT0_thym	70000000	cell/day	Thymic output of nT0 (Bains 2009, PMID: 19179300; Yeh 2017, PMID: 28912973)
k_nT0_pro	320000000	cell/day	rate of nT0 proliferation (Braber 2012, PMID: 22365666)
K_nT0_pro	1000000000	cell	half-maximal peripheral proliferation of of nT0 (Braber 2012, PMID: 22365666)
k_nT0_death	0.002	1/day	rate of nT0 death (Braber 2012, PMID: 22365666)
k_IL2_deg	0.2	1/minute	rate of IL2 degradation (Lotze 1985, PMID: 3871099)
k_IL2_cons	6e-06	nanomole/cell/hour	rate of IL2 consumption by T cells (Lotze 1985, PMID: 3871099)
k_IL2_sec	3e-05	nanomole/cell/hour	rate of IL2 secretion from T cells (Han 2012, PMID: 22160692; Thurley 2015, PMID: 25923703; Liu 2001)
IL2_50	0.32	nanomolarity	T cell activation half-maximal IL2 concentration (Marchingo 2014, PMID: 25430770)
IL2_50_Treg	0.32	nanomolarity	Treg activation half-maximal IL2 concentration (Wang and Smith 1987, PMID: 3116143)
N0	2	dimensionless	numer of activated T cell generation by TCR signaling only(Marchingo 2014, PMID: 25430770)
N_costim	3	dimensionless	numer of activated T cell generation by co-stimulatory signaling only (Marchingo 2014, PMID: 25430770)
N_IL2_CD8	11	dimensionless	maximum number of activated T cell generations due to IL2 (Marchingo 2014, PMID: 25430770)
N_IL2_CD4	8.5	dimensionless	maximum number of activated T cell generations due to IL2 (Marchingo 2014, PMID: 25430770)
k_Treg	0.1	1/day	Rate of T cell death by Tregs (estimated)
H_P0	1	dimensionless	Hill function of tumor antigenP0
N_aT	1	dimensionless	Number of Activated CD8+ T Cell Generations
N_aT0	1	dimensionless	Number of Activated Treg Generations
div_T1	1110000	dimensionless	T Cell Diversity (Robins 2009, PMID: 19706884)
n_T1_clones	63	dimensionless	Number of T cell clones (Morisaki 2021 PMID: 34193879; Narang 2019, PMID: 30832597)
q_nT1_LN_in	0.076	1/day	Rate of naive T cell transport into the LN calculated based on the steady-state naive T cell level in healthy individuals (Autissier 2010, PMID: 20099249)
q_T1_LN_out	24	1/day	Rate of activated T cell transport out of the LN (De Boer and Perelson 1995, PMID: 7475092)
q_nT1_LN_out	1.8	1/day	Rate of naive T cell transport out of the LN (Mandl 2012, PMID: 23071319)
k_T1_act	23	1/day	T1 activation rate (De Boer and Perelson 1995, PMID: 7475092; Robertson-Tessi 2012, PMID: 22051568)
k_T1_pro	1	1/day	T1 proliferation rate (Marchingo 2014, PMID: 25430770)
k_T1_death	0.01	1/day	T1 death rate (De Boer and Perelson 1995, PMID: 7475092)
q_T1_P_in	2.436	1/minute	rate of T1 transport into the peripheral compartment calculated based on T cell transmigration rate (Zhu 1996, PMID: 8706023) and T cell adhesion density (Zhu 1996, PMID: 8706023)
q_T1_P_out	24	1/day	rate of T1 transport out of the peripheral compartment (De Boer and Perelson 1995, PMID: 7475092)
q_T1_T_in	5.8e-05	1/(centimeter^3*minute)	rate of T1 transport into the tumor compartment calculated based on T cell transmigration rate (Zhu 1996, PMID: 8706023) and T cell adhesion density (Zhu 1996, PMID: 8706023)
q_nT1_P_in	0.1764	1/minute	rate of nT1 transport into the peripheral compartment calculated based on T cell transmigration rate (Zhu 1996, PMID: 8706023) and T cell adhesion density (Zhu 1996, PMID: 8706023)
q_nT1_P_out	5.1	1/day	rate of nT1 transport out of the peripheral compartment calculated based on steady-state naive T cell density in healthy individuals (Autissier 2010, PMID: 20099249)
Q_nT1_thym	35000000	cell/day	Thymic output of nT1 (Bains 2009, PMID: 19179300; Ye 2002, PMID: 11994448)
k_nT1_pro	320000000	cell/day	rate of nT1 proliferation (Braber 2012, PMID: 22365666)
K_nT1_pro	1000000000	cell	half-maximal peripheral proliferation of of nT1 (Braber 2012, PMID: 22365666)
k_nT1_death	0.002	1/day	rate of nT1 death (Braber 2012, PMID: 22365666)
k_T1	0.1	1/day	Rate of T cell exhaustion by cancer cells (estimated)
k_C_T1	0.9	1/day	Rate of cancer cell death by T cells (Robertson-Tessi 2012, PMID: 22051568)
H_P1	1	dimensionless	Hill function of tumor antigen P1
K_T_C	1.2	dimensionless	Dependence of Teff killing rate on Teff/C ratio (Robertson-Tessi 2012, PMID: 22051568)
K_T_Treg	11	dimensionless	Dependence of Teff killing rate on Teff/Treg ratio (Robertson-Tessi 2012, PMID: 22051568)
k_APC_mat	1.5	1/day	Maximum rate of APC maturation (Chen 2014, PMID: 25184733)
k_APC_mig	4	1/day	Rate of APC migration (Russo Halin 2016, PMID: 26876174)
k_APC_death	0.01	1/day	Rate of APC death (Marino and Kirschner 2004, PMID: 15038983)
k_mAPC_death	0.02	1/day	Rate of mAPC death(Marino and Kirschner 2004, PMID: 15038983)
APC0_T	400000	cell/milliliter	Steady state density of CD103+ APCs in the tumor, calculated to fit basal APC equal to 26000/cm^3 from (Lavin 2017, PMID: 28475900)
APC0_LN	1200000	cell/milliliter	Steady state density of all APC subtypes in the LN (Catron 2004, PMID: 15357945)- divided by 10 to only take CD103+ based on (Lavin 2017, PMID: 28475900)
k_c	2	1/day	Cytokine rate constant (Chen 2014, PMID: 25184733)
c0	1e-09	molarity	Baseline cytokine concentration (Chen 2014, PMID: 25184733)
c50	1e-09	molarity	Cytokine concentration for half-maximal APC maturation (Chen 2014, PMID: 25184733)
DAMPs	1.34e-14	mole/cell	Concentration of cytokines released per dying cancer cell (Milo 2013, PMID: 24114984, Ponomarenko 2016, PMID: 27298622)
n_sites_APC	10	dimensionless	Maxium number of T Cells an APC can interact with (De Boer and Perelson 1995, PMID: 7475092)
kin	14.4	1/day	Rate of MHC internalization (Chen 2014, PMID: 25184733)
kout	28.8	1/day	Rate of MHC externalization (Chen 2014, PMID: 25184733)
k_P0_up	14.4	1/day/cell	Rate of antigen uptake by APCs (Chen 2014, PMID: 25184733)
k_xP0_deg	2	1/day	Rate of extracellular antigen degradation (Palsson 2013, PMID: 24074340)
k_P0_deg	17.28	1/day	Rate of endosomal antigen degradation (Chen 2014, PMID: 25184733)
k_p0_deg	144	1/day	Rate of endosomal epitope degradation (Chen 2014, PMID: 25184733)
k_P0_on	144000	1/day/molarity	Rate of antigen-MHC binding (Agrawal and Linderman 1996, PMID: 8944895)
k_P0_d1	1e-07	molarity	Antigen-MHC kd (Stone 2015, PMID: 25618219)
p0_50	2.6455e-05	molecule/micrometer^2	calculated based on the number of molecules for half-maximal T cell activation (Kimachi 1997, PMID: 9464819) and synapse surface area
P0_C1	5.4e-13	mole/cell	Concentration of P0 in C1 (estimated by 2.7e6 proteins/um^3 in a cancer cell (Milo 2013, PMID: 24114984) * cancer cell volume / Avogadro constant)
P0_C2	5.4e-13	mole/cell	Concentration of P0 in C2 (estimated by 2.7e6 proteins/um^3 in a cancer cell (Milo 2013, PMID: 24114984) * cancer cell volume / Avogadro constant)
A_syn	37.8	micrometer^2	Surface area of the synapse (Jansson 2005, PMID: 16034096)
A_Tcell	151.31	micrometer^2	Surface area of the T cell calculated based on the average T cell diameter (Chapman 1981, PMID: 6975780)
A_cell	907.92	micrometer^2	Surface area of the Cancer cell calculated based on the average cancer cell diameter (Abramczyk 2015, PMID: 25730442)
A_APC	900	micrometer^2	Surface area of the APC (Agrawal and Linderman 1996, PMID: 8944895)
k_M1p0_TCR_on	1	1/(second*molecule/micrometer^2)	Rate of TCR binding to MHC-peptide complex (Lever 2014, PMID: 25145757)
k_M1p0_TCR_off	1	1/second	Rate of TCR unbinding from MHC-peptide complex (Lever 2014, PMID: 25145757)
k_M1p0_TCR_p	1	1/second	Rate of MHC-peptide-TCR complex modification (Lever 2014, PMID: 25145757)
phi_M1p0_TCR	0.09	1/second	Rate of MHC-peptide-TCR complex with maximal modification that leads to non-signaling(Lever 2014, PMID: 25145757)
N_M1p0_TCR	10	dimensionless	Number of modifcation steps for MHC-peptide-TCR complex (Lever 2014, PMID: 25145757)
TCR_p0_tot	103.813	molecule/micrometer^2	Total number of TCR molecules per naive T cell calculated based on the number of molecules for TCR (Lever 2014, PMID: 25145757) and T cell surface area
pTCR_p0_MHC_tot	0	molecule/micrometer^2	Total number of MHC-p0-TCR complexes of all different activation levels (see Rules)
k_P1_up	14.4	1/day/cell	Rate of antigen uptake by APCs (Chen 2014, PMID: 25184733)
k_xP1_deg	2	1/day	Rate of extracellular antigen degradation (Palsson 2013, PMID: 24074340)
k_P1_deg	17.28	1/day	Rate of endosomal antigen degradation (Chen 2014, PMID: 25184733)
k_p1_deg	144	1/day	Rate of endosomal epitope degradation (Chen 2014, PMID: 25184733)
k_P1_on	144000	1/day/molarity	Rate of antigen-MHC binding (Agrawal and Linderman 1996, PMID: 8944895)
k_P1_d1	1e-08	molarity	Antigen-MHC kd (Stone 2015, PMID: 25618219)
p1_50	2.6455e-05	molecule/micrometer^2	calculated based on the number of molecules for half-maximal T cell activation (Kimachi 1997, PMID: 9464819) and synapse surface area
P1_C1	5.4e-13	mole/cell	Concentration of P1 in C1 (estimated by 2.7e6 proteins/um^3 in a cancer cell (Milo 2013, PMID: 24114984) * cancer cell volume / Avogadro constant)
P1_C2	5.4e-13	mole/cell	Concentration of P1 in C2 (estimated by 2.7e6 proteins/um^3 in a cancer cell (Milo 2013, PMID: 24114984) * cancer cell volume / Avogadro constant)
k_M1p1_TCR_on	1	1/(second*molecule/micrometer^2)	Rate of TCR binding to MHC-peptide complex (Lever 2014, PMID: 25145757)
k_M1p1_TCR_off	1	1/second	Rate of TCR unbinding from MHC-peptide complex (Lever 2014, PMID: 25145757)
k_M1p1_TCR_p	1	1/second	Rate of MHC-peptide-TCR complex modification (Lever 2014, PMID: 25145757)
phi_M1p1_TCR	0.09	1/second	Rate of MHC-peptide-TCR complex with maximal modification that leads to non-signaling(Lever 2014, PMID: 25145757)
N_M1p1_TCR	10	dimensionless	Number of modifcation steps for MHC-peptide-TCR complex (Lever 2014, PMID: 25145757)
TCR_p1_tot	103.813	molecule/micrometer^2	Total number of TCR molecules per naive T cell calculated based on the number of molecules for TCR (Lever 2014, PMID: 25145757) and T cell surface area
pTCR_p1_MHC_tot	0	molecule/micrometer^2	Total number of MHC-p1-TCR complexes of all different activation levels (see Rules)
kon_PD1_PDL1	0.06	1/(micromolarity*nanometer*second)	kon of PD1-PDL1 binding kon for PD1-PDL1 (Cheng 2013, PMID: 23417675)
q_P_aPD1	9.16e-06	liter/second	Volumetric flow rate of aPD1 between central and peripheral compartment(Ahamadi 2016, PMID: 27863186)
q_T_aPD1	8.52e-05	milliliter/second	Volumetric flow rate of aPD1 between central and tumor compartment(Wang 2019, PMID: 31218069)
q_LN_aPD1	3.25e-06	milliliter/second	Volumetric flow rate of aPD1 between central and TDLN compartment(Meijer 2017, PMID: 28510992)
q_LD_aPD1	0.0015	1/minute	Rate of lymphatic drainage of aPD1 from TDLN to central compartment(Zhu 1996, PMID: 8706023)
k_cl_aPD1	0.315	liter/day	Clearance rate of aPD1 from central compartment(Ahamadi 2016, PMID: 27863186)
gamma_C_aPD1	0.698	dimensionless	Volume fraction of interstitial space available to aPD1 in central compartment(Ahamadi 2016, PMID: 27863186)
gamma_P_aPD1	0.0789	dimensionless	Volume fraction of interstitial space available to aPD1 in peripheral compartment(Ahamadi 2016, PMID: 27863186)
gamma_T_aPD1	0.522	dimensionless	Volume fraction of interstitial space available to aPD1 in tumor compartment(Coughlin 2010, PMID: 20125040; Finley 2015, PMID: 26783500)
gamma_LN_aPD1	0.2	dimensionless	Volume fraction of interstitial space available to aPD1 in TDLN compartment(Wang 2019, PMID: 31218069)
q_P_aPDL1	8.7e-06	liter/second	Volumetric flow rate of aPDL1 between central and peripheral compartment(Stroh 2017, PMID: 27981577)
q_T_aPDL1	8.52e-05	milliliter/second	Volumetric flow rate of aPDL1 between central and tumor compartment(Wang 2019, PMID: 31218069)
q_LN_aPDL1	3.25e-06	milliliter/second	Volumetric flow rate of aPDL1 between central and TDLN compartment(Meijer 2017, PMID: 28510992)
q_LD_aPDL1	0.0015	1/minute	Rate of lymphatic drainage of aPDL1 from TDLN to central compartment(Zhu 1996, PMID: 8706023)
k_cl_aPDL1	0.324	liter/day	Clearance rate of aPDL1 from central compartment(Stroh 2017, PMID: 27981577)
gamma_C_aPDL1	0.61	dimensionless	Volume fraction of interstitial space available to aPDL1 in central compartment(Stroh 2017, PMID: 27981577)
gamma_P_aPDL1	0.068	dimensionless	Volume fraction of interstitial space available to aPDL1 in peripheral compartment(Stroh 2017, PMID: 27981577)
gamma_T_aPDL1	0.522	dimensionless	Volume fraction of interstitial space available to aPDL1 in tumor compartment(Coughlin 2010, PMID: 20125040; Finley 2015, PMID: 26783500)
gamma_LN_aPDL1	0.2	dimensionless	Volume fraction of interstitial space available to aPDL1 in TDLN compartment(Wang 2019, PMID: 31218069)
q_P_aCTLA4	5.331e-06	liter/second	Volumetric flow rate of aCTLA4 between central and peripheral compartment(Wang 2014, PMID: 24737343)
q_T_aCTLA4	8.52e-05	milliliter/second	Volumetric flow rate of aCTLA4 between central and tumor compartment(Wang 2019, PMID: 31218069)
q_LN_aCTLA4	3.25e-06	milliliter/second	Volumetric flow rate of aCTLA4 between central and TDLN compartment(Meijer 2017, PMID: 28510992)
q_LD_aCTLA4	0.0015	1/minute	Rate of lymphatic drainage of aCTLA4 from TDLN to central compartment(Zhu 1996, PMID: 8706023)
k_cl_aCTLA4	0.3276	liter/day	Clearance rate of aCTLA4 from central compartment(Wang 2014, PMID: 24737343)
gamma_C_aCTLA4	0.794	dimensionless	Volume fraction of interstitial space available to aCTLA4 in central compartment(Wang 2014, PMID: 24737343)
gamma_P_aCTLA4	0.062	dimensionless	Volume fraction of interstitial space available to aCTLA4 in peripheral compartment(Wang 2014, PMID: 24737343)
gamma_T_aCTLA4	0.522	dimensionless	Volume fraction of interstitial space available to aCTLA4 in tumor compartment(Coughlin 2010, PMID: 20125040; Finley 2015, PMID: 26783500)
gamma_LN_aCTLA4	0.2	dimensionless	Volume fraction of interstitial space available to aCTLA4 in TDLN compartment(Wang 2019, PMID: 31218069)
k_out_PDL1	50000	molecule/day	Expression rate of PDL1 on tumor cells (Mimura 2018, PMID: 29034543)
k_in_PDL1	1	1/day	Degradation rate of PDL1 on tumor cells (Hsu 2018, PMID: 30442814)
r_PDL1_IFNg	6	dimensionless	Number of folds increase of PDL1 expression by IFNg (Shin 2017, PMID: 27903500)
kon_PD1_PDL2	0.08	1/(micromolarity*nanometer*second)	kon of PD1-PDL2 binding (Cheng 2013, PMID: 23417675)
kon_PD1_aPD1	670000	1/(molarity*second)	kon of PD1-aPD1 binding (Wang 2014, PMID: 24872026; Brown 2020, PMID: 32134960)
kon_PDL1_aPDL1	430000	1/(molarity*second)	kon of PDL1-aPDL1 binding (Wang 2014, PMID: 24872026)
kon_CD28_CD80	0.133333	1/(micromolarity*nanometer*second)	kon of CD28-CD80 binding (van der Merwe 1997, PMID: 9053440)
kon_CD28_CD86	0.466667	1/(micromolarity*nanometer*second)	kon of CD28-CD86 binding (Collins 2002, PMID: 12196291)
kon_CTLA4_CD80	0.333333	1/(micromolarity*nanometer*second)	kon of CTLA4-CD80 binding (van der Merwe 1997, PMID: 9053440)
kon_CTLA4_CD86	0.666667	1/(micromolarity*nanometer*second)	kon of CTLA4-CD86 binding (Jansson 2005, PMID: 16034096; Collins 2002, PMID: 12196291)
kon_CD80_PDL1	0.106667	1/(micromolarity*nanometer*second)	kon of CD80-PDL1 binding (Cheng 2014, PMID: 23417675)
kon_CTLA4_aCTLA4	383000	1/(molarity*second)	kon of CTLA4-aCTLA4 binding (Wang 2014, PMID: 24872026)
kon_CD80_CD80	0.000196667	1/(micromolarity*nanometer*second)	kon of CD80 self-association (Ikemizu 2000, PMID: 10661405)
koff_PD1_PDL1	1.476	1/second	koff of PD1-PDL1 binding calculated based on the measured kd and kon (Cheng 2013, PMID: 23417675)
koff_PD1_PDL2	0.552	1/second	koff of PD1-PDL2 binding calculated based on the measured kd and kon (Cheng 2013, PMID: 23417675)
koff_PD1_aPD1	0.00268	1/second	koff of PD1-aPD1 binding calculated based on the measured kd and kon (Wang 2014, PMID: 24872026; Brown 2020, PMID: 32134960)
koff_PDL1_aPDL1	0.000172	1/second	koff of PDL1-aPDL1 binding calculated based on the measured kd and kon (Wang 2014, PMID: 24872026)
koff_CD28_CD80	1.6	1/second	koff of CD28-CD80 binding calculated based on the measured kd and kon (van der Merwe 1997, PMID: 9053440)
koff_CD28_CD86	28	1/second	koff of CD28-CD86 binding calculated based on the measured kd and kon (Collins 2002, PMID: 12196291)
koff_CTLA4_CD80	0.42	1/second	koff of CTLA4-CD80 binding calculated based on the measured kd and kon (van der Merwe 1997, PMID: 9053440)
koff_CTLA4_CD86	5.2	1/second	koff of CTLA4-CD86 binding calculated based on the measured kd and kon (Jansson 2005, PMID: 16034096; Collins 2002, PMID: 12196291)
koff_CD80_PDL1	6.016	1/second	koff of CD80-PDL1 binding calculated based on the measured kd and kon (Cheng 2014, PMID: 23417675; Butte 2008, PMID: 18585785)
koff_CTLA4_aCTLA4	0.0069706	1/second	koff of CTLA4-aCTLA4 binding calculated based on the measured kd and kon (Wang 2014, PMID: 24872026)
koff_CD80_CD80	0.01003	1/second	koff of CD80 self-association calculated based on the measured kd and kon (Ikemizu 2000, PMID: 10661405)
Chi_PD1_aPD1	33.3333	1/nanometer	Antibody cross-arm binding efficiency that also includes the conversion of kon from 3D to 2D (estimated based on Wang 2014, PMID: 24872026)
Chi_PDL1_aPDL1	33.3333	1/nanometer	Antibody cross-arm binding efficiency that also includes the conversion of kon from 3D to 2D (Wang 2014, PMID: 24872026)
Chi_CTLA4_aCTLA4	33.3333	1/nanometer	Antibody cross-arm binding efficiency that also includes the conversion of kon from 3D to 2D (estimated)
PD1_50	6	molecule/micrometer^2	PD1/PDL1 concentration for half-maximal T cell inactivation (Jafarnejad 2019, PMID: 31236847)
n_PD1	2	dimensionless	Hill coefficient for PD1/PDL1 half-maximal T cell inactivation (estimated)
CD28_CD8X_50	200	molecule/micrometer^2	CD28-CD80/CD28-CD86 concentration for half-maximal T cell co-estimulation estimated assuming T cell activation is inhibited by 70% at baseline CTLA-4 expression (Parry 2005, PMID: 16227604)
n_CD28_CD8X	2	dimensionless	Hill coefficient for CD28-CD80/CD28-CD86 half-maximal T cell co-estimulation (estimated)
T_PD1_total	27900	molecule	concentration of PD1 on T cells (Cheng 2014, PMID: 23417675; Mkrtichyan 2012, PMID: 22837483; Gatalica 2014, PMID: 25392179)
T_CD28_total	184000	molecule	concentration of CD28 on T cells (Jansson 2005, PMID: 16034096)
T_CTLA4_syn	8000	molecule	concentration of CTLA4 on T cells (Jansson 2005, PMID: 16034096)
T_PDL1_total	83700	molecule	concentration of PDL1 on T cells (Cheng 2014, PMID: 23417675; Mkrtichyan 2012, PMID: 22837483; Gatalica 2014, PMID: 25392179)
C1_PDL1_base	120000	molecule	baseline number of PDL1 molecules per C1 cell (Cheng 2014, PMID: 23417675; Mkrtichyan 2012, PMID: 22837483; Shin 2017, PMID: 27903500; Gatalica 2014, PMID: 25392179)
r_PDL2C1	0.07	dimensionless	PDL2/PDL1 molecule ratio on C1cell (Cheng 2014, PMID: 23417675)
C1_CD80_total	80000	molecule	number of CD80 molecules per C1 cell (Jansson 2005, PMID: 16034096)
C1_CD86_total	860000	molecule	number of CD86 molecules per C1 cell (Jansson 2005, PMID: 16034096)
APC_PDL1_base	120000	molecule	baseline number of PDL1 molecules per APC cell (Cheng 2014, PMID: 23417675; Mkrtichyan 2012, PMID: 22837483; Shin 2017, PMID: 27903500; Gatalica 2014, PMID: 25392179)
r_PDL2APC	0.07	dimensionless	PDL2/PDL1 molecule ratio on APCcell (Cheng 2014, PMID: 23417675)
APC_CD80_total	80000	molecule	number of CD80 molecules per APC cell (Jansson 2005, PMID: 16034096)
APC_CD86_total	860000	molecule	number of CD86 molecules per APC cell (Jansson 2005, PMID: 16034096)
k_Th_act	10	1/day	Rate of T helper cell activation (Robertson-Tessi 2012, PMID: 22051568)
k_Th_Treg	0.022	1/day	Th differentiation rate to Treg (Robertson-Tessi 2012, PMID: 22051568)
k_TGFb_Tsec	1.2e-10	nanomole/cell/day	TGF secretion rate by Treg (Liyanage 2002, PMID: 12193750)
k_TGFb_deg	14.3	1/day	TGF degradtion rate (Robertson-Tessi 2012, PMID: 22051568)
TGFb_50	0.07	nanomolarity	Half-Maximal TGFb level for Th-to-Treg differentiation / chemoresistance development / M1-to-M2 polarization (Robertson-Tessi 2012, PMID: 22051568)
TGFb_50_Teff	0.14	nanomolarity	Half-Maximal TGFb level for CD8 T cell inhibition (Robertson-Tessi 2012, PMID: 22051568)
Kc_rec	20200000	cell^2	Half-Maximal cancer cell number for T cell recruitment (Phillis 2006, PMID: 16153659)
TGFbase	0.016	nanomolarity	Baseline TGFb level in breast tumor (Ivanović 2003, PMID: 12751375; Manuyakorn 2008, PMID: 19317336; Panis 2013, PMID: 23393376)
k_IFNg_sec	5e-13	nanomole/cell/day	IFNg secretion rate by T helper cell (Autenshlyus 2021, PMID: 34059727; Borj 2017, doi:10.15171/ijbms.2017.05)
k_IFNg_deg	7.68	1/day	IFNg degradation rate (Hofstra 1998, PMID: 9806748)
IFNg_50_ind	2.96	picomolarity	Half-Maximal IFNg level for PD-L1 induction (Shin 2017, PMID: 27903500)
H_TGFb	1	dimensionless	Hill function of TGFb for Th-to-Treg differentiation / chemoresistance development / M1-to-M2 polarization
H_TGFb_Teff	1	dimensionless	Hill function of TGFb for Teff inhibition and chemoresistance development
N_aTh	1	dimensionless	Number of Activated T Helper Cell Generations (see Rules)
k_CCL2_sec	1.7e-12	nanomole/cell/day	rate of CCL2 secretion (Huang 2007, PMID: 17257744; Dutta 2018, PMID: 29594759)
k_CCL2_deg	0.06	1/hour	rate of CCL2 degradation (Tanimoto 2007, PMID: 18089573)
CCL2_50	0.23	nanomolarity	Half-maximal CCL2 level of MDSC recruitment (Opalek 2007, PMID: 17888174; Ernst 1994, PMID: 8144933)
k_MDSC_mig	11000	cell/(milliliter*day)	Rate of MDSC recruitment into the tumor (Diaz-Montero 2009, PMID: 18446337; Huang 2006, PMID: 17257744)
k_MDSC_death	0.015	1/day	Rate of MDSC death (Lai 2018, PMID: 29735668)
k_NO_deg	135	1/day	rate of NO degradation (Hakim 1996, PMID: 8953625)
k_ArgI_deg	0.173	1/day	rate of ArgI degradation (Schimke 1964, PMID: 14257612)
k_NO_sec	4.8e-07	nanomole/cell/day	rate of NO secretion from MDSCs (Serafini 2008, PMID: 18593947)
k_ArgI_sec	0.014	(mU*microliter)/cell/day	rate of ArgI secretion (Serafini 2008, PMID: 18593947)
ArgI_50_Teff	61.7	mU	rate of ArgI-induced T cell death (Serafini 2008, PMID: 18593947)
NO_50_Teff	0.75	nanomolarity	rate of NO-induced T cell death (Serafini 2008, PMID: 18593947)
ArgI_50_Treg	22.1	mU	Half-maximal ArgI level of Treg expansion (estimated based on Serafini 2008, PMID: 18593947)
H_NO	1	dimensionless	Hill function for NO-mediated inhibition on Teff
H_ArgI_Teff	1	dimensionless	Hill function for ariginase I-mediated inhibition on Teff
H_ArgI_Treg	1	dimensionless	Hill function for ariginase I-mediated Th-to-Treg transdifferentiation
H_MDSC	1	dimensionless	Hill function for overall effect of MDSC-mediated effect on Teff
Vmcl	8070	microgram/hour	Maximum elimination rate of nab-paclitaxel from the central compartment V1
Kcl	40.2	microgram/liter	Nab-paclitaxel concentration in the central compartment V1 at 50% Vmcl
Q2	41.6	liter/hour	Intercompartmental clearance between the central compartment V1 and the second peripheral compartment V3
Vmt	325000	microgram/hour	Maximum intercompartmental distribution rate between the central compartment V1 and the first peripheral compartment V2
Kt	4260	microgram/liter	Nab-paclitaxel concentration in the central compartment V1 at 50% Vmt
BSA	1.9	meter^2	Body surface area
r_nabp	1.5	dimensionless	Tumour to plasma concentration ratio of nab-paclitaxel (Yang 2007, PMID: 17828616; Rajeshkumar 2016, PMID: 27441498)
k_C_nabp	0.06	1/hour	Cancer cell killing rate by nab-paclitaxel (Choi 2012, PMID: 23023313; Volk 2008, PMID: 18516298; Kozłowska 2018, PMID: 29769198)
IC50_nabp	92	nanomolarity	Half-maximal nab-paclitaxel concentration for cancer cell killing (Yang 2013, PMID: 23180760)
MW_nabp	853.9	gram/mole	Molecular weight of nab-paclitaxel (calculated)
Kc_nabp	80000000	cell	Half-Maximal cancer cell number for cytotoxic drug diffusion (estimated based on Kyle 2007, PMID: 17473214)
k_C_resist	0.0001	1/day	Cancer resistance to nab-paclitaxel (estimated)
r_resist	100	dimensionless	Number of folds increase of nab-paclitaxel EC50 in resistant cancer clones (Nemcova-Furstova 2016, PMID: 27664577)
k_vas_nabp	0.00028	picogram/cell/day	Secretion rate of angiogenic factors induced by nab-paclitaxel (Volk 2008, PMID: 18516298)
IC50_nabp_vas	5.2	nanomolarity	Half-maximal conc. of nab-paclitaxel on angiogenic factor induction (Volk 2008, PMID: 18516298)
k_K_nabp	17.8	1/hour/molarity	Inhibition rate of maximal tumor capacity by nab-paclitaxel (Mollard 2017, PMID: 28416742)
k_Mac_mig	170000	cell/(milliliter*day)	Recruitment rate of macrophage into tumor compartment (Yang 2018, PMID: 30026826)
k_Mac_death	0.02	1/day	Death rate of macrophages into tumor compartment (Ginhoux 2016, PMID: 26982352)
k_TGFb_Msec	2e-11	nanomole/cell/day	Secretion rate of TGFb by macrophage in tumor compartment (Matsuo 2000, PMID: 10652049)
k_vas_Msec	1.7e-05	picogram/cell/day	Secretion rate of angiogenic factor by macrophage in tumor compartment (Wu 2010, PMID: 20692534)
k_IL12_sec	8.5e-12	nanomole/cell/day	Secretion rate of IL-12 by mAPC in tumor compartment (Heufler 1996, PMID: 8605935)
k_IL12_Msec	5e-13	nanomole/cell/day	Secretion rate of IL-12 by macrophage in tumor compartment (Clough 2007, PMID: 17597818; Sica 2000, PMID: 10623821)
k_IL12_deg	0.0231	1/hour	Degradation rate of IL-12 in tumor compartment (Carreño 2000, PMID: 10707873)
k_IL10_sec	3e-12	nanomole/cell/day	Secretion rate of IL-10 by macrophage in tumor compartment (Autenshlyus 2021, PMID: 34059727)
k_IL10_deg	4	1/day	Degradation rate of IL-10 in tumor compartment (Saxena 2015, PMID: 25481648)
k_M2_pol	0.25	1/day	Rate of M1 to M2 macrophage polarization (estimated assuming that polarization takes roughly 2-3 days)
k_M1_pol	0.045	1/day	Rate of M2 to M1 macrophage polarization (estimated based on the M1/M2 ratio)
IL10_50	8	picomolarity	Half-maximal IL10 level for M1 to M2 polarization / maintaining Treg function / mAPC inhibition (*STAT6 related) (Altan-Bonnet 2019, PMID: 30770905)
IL12_50	0.14	picomolarity	Half-maximal IL-12 level for M2 to M1 macrophage polarization (Altan-Bonnet 2019, PMID: 30770905)
IFNg_50	2.9	picomolarity	Half-maximal IFNg level for M2 to M1 macrophage polarization (Altan-Bonnet 2019, PMID: 30770905)
k_M1_phago	0.33	1/day	Rate of M1 macrophage-mediated killing of cancer cell (Pan 2020, PMID: 33365025)
vol_Mcell	4849.05	micrometer^3/cell	Volume of a single macrophage cell Volume of a macrophage calculated based on the average macrophage diameter (Krombach 1997, PMID: 9400735)
kon_CD47_SIRPa	0.0625	1/(micromolarity*minute*nanometer)	kon of CD47-SIRPa binding (Hayes 2020, PMID: 31964705)
koff_CD47_SIRPa	0.3	1/minute	koff of CD47-SIRPa binding (Hayes 2020, PMID: 31964705)
SIRPa_50	37	molecule/micrometer^2	SIRPa occupancy for half-maximal CD47/SIRPa inhibition on phagocytosis of cancer cells by macrophages (Willingham 2012, PMID: 22451913)
n_SIRPa	2	dimensionless	Hill coefficient for CD47/SIRPa inhibition on phagocytosis of cancer cells by macrophages (estimated)
H_Mac_C	0	dimensionless	Hill function for overall checkpoint inhibition on phagocytosis of cancer cell by macrophage
H_PD1_M	0	dimensionless	Hill function for PD1-mediated inhibition on phagocytosis of cancer cell by macrophage
H_SIRPa	0	dimensionless	Hill function for SIRPa-mediated inhibition on phagocytosis of cancer cell by macrophage
C_CD47	400	molecule/micrometer^2	CD47 expression on cancer cells (Morrissey 2020, PMID: 32768386)
M_PD1_total	12500	molecule	PD-1 expression on macrophages estimated based on PD-1 expression on T cell (Cheng 2014, PMID: 23417675; Mkrtichyan 2012, PMID: 22837483) and adjusted to fit its inhibitory effect on phagocytosis (Gordon 2017, PMID: 28514441)
M_SIRPa	100	molecule/micrometer^2	SIRPa expression on macrophages (Subramanian 2006, PMID: 16291597)
A_Mcell	1385.44	micrometer^2	Surface area of the macrophage calculated based on the average macrophage diameter (Krombach 1997, PMID: 9400735)
IL10_50_phago	270	picomolarity	Half-maximal IL-10 level for phagocytosis by macrophage (Bian 2016, PMID: 27578867)
K_Mac_C	2	dimensionless	Association coefficient for macrophage and cancer cell (estimated)
M_total	0	cell	Total number of macrophages
H_IL10	1	dimensionless	Hill function for IL10-mediated M2-like macrophage polarization / Treg functionality / inhibition on Ag presentaion
H_IL10_phago	1	dimensionless	Hill function for IL10-mediated inhibition on phagocytosis
H_IL12	1	dimensionless	Hill function for IL12
