# Supplementary material for: Dynamics of tumor-associated macrophages in a quantitative systems pharmacology model of immunotherapy in triple-negative breast cancer
Source: iScience. 2022 Jun 30;25(8):104702. doi: 10.1016/j.isci.2022.104702 (PMC9287616; doi:10.1016/j.isci.2022.104702)
Supplement: Table S3. List of model species with initial condition and description, related to STAR Methods [file mmc4.xlsx]

## Sheet: Table S3
Name	InitialAmount	Unit	Location	Description
nT0	3706.9	cell	V_C	Number of naive T0 cells in the central compartment
T0	0	cell	V_C	Number of T0 cells in the central compartment
nT1	2274.77	cell	V_C	Number of naive T1 cells in the central compartment
T1	0	cell	V_C	Number of T1 cells in the central compartment
aPD1	0	nanomolarity	V_C	Concentration of aPD1 in central compartment
aPDL1	0	nanomolarity	V_C	Concentration of aPDL1 in central compartment
aCTLA4	0	nanomolarity	V_C	Concentration of aCTLA4 in central compartment
Th	0	cell	V_C	Number of Th cells in the central compartment
nT0	185345	cell	V_P	Number of naive T0 cells in the peripheral compartment
T0	0	cell	V_P	Number of T0 cells in the peripheral compartment
nT1	113739	cell	V_P	Number of naive T1 cells in the peripheral compartment
T1	0	cell	V_P	Number of T1 cells in the peripheral compartment
aPD1	0	nanomolarity	V_P	Concentration of aPD1 in peripheral compartment
aPDL1	0	nanomolarity	V_P	Concentration of aPDL1 in peripheral compartment
aCTLA4	0	nanomolarity	V_P	Concentration of aCTLA4 in peripheral compartment
Th	0	cell	V_P	Number of Th cells in the peripheral compartment
C_x	0	cell	V_T	Dead cancer cells in the tumour compartment
T1_exh	0	cell	V_T	Exhausted CD8 effector T cells
Th_exh	0	cell	V_T	Exhausted CD4 effector T cells
C1	4700000	cell	V_T	Number of cancer cells in tumour
K	10300	cell	V_T	Maximal tumor capacity (Desai 2006, PMID: 16489089)
c_vas	0	picogram/milliliter	V_T	Angiogenic factors
C2	0	cell	V_T	Number of cancer cells in tumour
T0	0	cell	V_T	Number of T0 cells in the tumor compartment
T1	0	cell	V_T	Number of T1 cells in the tumor compartment
APC	0	cell	V_T	Number of naive antigen presenting cells in the tumour
mAPC	0	cell	V_T	Number of mature antigen presenting cells in the tumour
c	0	molarity	V_T	Concentration of maturation cytokines in the tumour
P0	1e-18	molarity	V_T	Concentration of free antigen (P0) in the LN compartment
P1	1e-18	molarity	V_T	Concentration of free antigen (P1) in the LN compartment
aPD1	0	nanomolarity	V_T	Concentration of aPD1 in tumour compartment
aPDL1	0	nanomolarity	V_T	Concentration of aPDL1 in tumour compartment
aCTLA4	0	nanomolarity	V_T	Concentration of aCTLA4 in tumour compartment
Th	0	cell	V_T	Number of Th cells in the tumor compartment
TGFb	0	nanomolarity	V_T	TGFb in the tumor comparment
IFNg	0	nanomolarity	V_T	IFNg in the tumor comparment
MDSC	0	cell	V_T	Number of MDSCs in the tumour compartment
NO	0	nanomolarity	V_T	Concentration of NO in the tumor compartment
ArgI	0	mU	V_T	Concentration of Arg I in the tumor compartment
CCL2	0	nanomolarity	V_T	Concentration of CCL2 in the tumor compartment
NabP	0	nanomolarity	V_T	Nab-paclitaxel concentration in tumour
Mac_M1	0	cell	V_T	Number of M1 macrophage in the tumor compartment
Mac_M2	0	cell	V_T	Number of M2 macrophage in the tumor compartment
IL12	0	nanomolarity	V_T	Concentration of IL-12 in tumor
IL10	0	nanomolarity	V_T	Concentration of IL-10 in tumor
nT0	155.69	cell	V_LN	Number of naive T0 cells in the lymph node
aT0	0	cell	V_LN	Number of activated T0 cells in the lymph node
T0	0	cell	V_LN	Number of T0 cells in the lymph node compartment
IL2	0.00019	nanomolarity	V_LN	Concentration of IL2 in the lymph node compartment
nT1	113.739	cell	V_LN	Number of naive T1 cells in the lymph node
aT1	0	cell	V_LN	Number of activated T1 cells in the lymph node
T1	0	cell	V_LN	Number of T1 cells in the lymph node compartment
APC	0	cell	V_LN	Number of naive antigen presenting cells in the lymph node
mAPC	0	cell	V_LN	Number of mature antigen presenting cells in the lymph node
aPD1	0	nanomolarity	V_LN	Concentration of aPD1 in lymph node compartment
aPDL1	0	nanomolarity	V_LN	Concentration of aPDL1 in lymph node compartment
aCTLA4	0	nanomolarity	V_LN	Concentration of aCTLA4 in lymph node compartment
aTh	0	cell	V_LN	Number of activated Th cells in the lymph node
Th	0	cell	V_LN	Number of Th cells in the lymph node compartment
P0	1e-18	molarity	V_e	Concentration of antigen P0 in the APC endosomes
p0	1e-18	molarity	V_e	Concentration of epitope P0 in the APC endosomes
P1	1e-18	molarity	V_e	Concentration of antigen P1 in the APC endosomes
p1	1e-18	molarity	V_e	Concentration of epitope P1 in the APC endosomes
M1	2185.79	molecule/micrometer^2	A_e	Amount of MHC per area on the endosomal surface
M1p0	1e-06	molecule/micrometer^2	A_e	Antigen-MHC complex
M1p1	1e-06	molecule/micrometer^2	A_e	Antigen-MHC complex
M1	1e-06	molecule/micrometer^2	A_s	Amount of MHC per area on the cell surface
M1p0	1e-06	molecule/micrometer^2	A_s	Antigen-MHC complex
M1p1	1e-06	molecule/micrometer^2	A_s	Antigen-MHC complex
PDL1_total	0	molecule/micrometer^2	syn_T_C1	concentration of bound and unbound PDL1 molecules
PDL2_total	0	molecule/micrometer^2	syn_T_C1	concentration of bound and unbound PDL2 molecules
PD1_PDL1	0	molecule/micrometer^2	syn_T_C1	concentration of PD1-PDL1 complex
PD1_PDL2	0	molecule/micrometer^2	syn_T_C1	concentration of PD1-PDL2 complex
PD1	0	molecule/micrometer^2	syn_T_C1	concentration of PD1 in synapse
PDL1	0	molecule/micrometer^2	syn_T_C1	concentration of PDL1 in synapse
PDL2	0	molecule/micrometer^2	syn_T_C1	concentration of PDL2 in synapse
PD1_aPD1	0	molecule/micrometer^2	syn_T_C1	concentration of PD1-aPD1 complex
PD1_aPD1_PD1	0	molecule/micrometer^2	syn_T_C1	concentration of PD1-aPD1-PD1 complex
PDL1_aPDL1	0	molecule/micrometer^2	syn_T_C1	concentration of PDL1-aPDL1 complex
PDL1_aPDL1_PDL1	0	molecule/micrometer^2	syn_T_C1	concentration of PDL1-aPDL1-PDL1 complex
TPDL1	0	molecule/micrometer^2	syn_T_C1	concentration of PDL1 in synapse of T cell
TPDL1_aPDL1	0	molecule/micrometer^2	syn_T_C1	concentration of TPDL1-aPDL1 complex
TPDL1_aPDL1_TPDL1	0	molecule/micrometer^2	syn_T_C1	concentration of TPDL1-aPDL1-TPDL1 complex
CD28_CD80	0	molecule/micrometer^2	syn_T_C1	concentration of CD28-CD80 complex
CD28_CD80_CD28	0	molecule/micrometer^2	syn_T_C1	concentration of CD28-CD80-CD28 complex
CD28_CD86	0	molecule/micrometer^2	syn_T_C1	concentration of CD28-CD86 complex
CD80_CTLA4	0	molecule/micrometer^2	syn_T_C1	concentration of CD80-CTLA4 complex
CD80_CTLA4_CD80	0	molecule/micrometer^2	syn_T_C1	concentration of CD80-CTLA4-CD80 complex
CTLA4_CD80_CTLA4	0	molecule/micrometer^2	syn_T_C1	concentration of CTLA4-CD80-CTLA4 complex
CD80_CTLA4_CD80_CTLA4	0	molecule/micrometer^2	syn_T_C1	concentration of CD80-CTLA4-CD80-CTLA4 complex
CD86_CTLA4	0	molecule/micrometer^2	syn_T_C1	concentration of CD86-CTLA4 complex
CD86_CTLA4_CD86	0	molecule/micrometer^2	syn_T_C1	concentration of CD86-CTLA4-CD86 complex
PDL1_CD80	0	molecule/micrometer^2	syn_T_C1	concentration of PDL1-CD80 complex
PDL1_CD80_CD28	0	molecule/micrometer^2	syn_T_C1	concentration of PDL1-CD80-CD28 complex
PDL1_CD80_CTLA4	0	molecule/micrometer^2	syn_T_C1	concentration of PDL1-CD80-CTLA4 complex
CD28	0	molecule/micrometer^2	syn_T_C1	concentration of CD28 in synapse
CTLA4	0	molecule/micrometer^2	syn_T_C1	concentration of CTLA4 in synapse
CD80	0	molecule/micrometer^2	syn_T_C1	concentration of CD80 dimer in synapse
CD80m	0	molecule/micrometer^2	syn_T_C1	concentration of CD80 monomer in synapse
CD86	0	molecule/micrometer^2	syn_T_C1	concentration of CD86 in synapse
CTLA4_aCTLA4	0	molecule/micrometer^2	syn_T_C1	concentration of CTLA4-aCTLA4 complex
CTLA4_aCTLA4_CTLA4	0	molecule/micrometer^2	syn_T_C1	concentration of CTLA4-aCTLA4-CTLA4 complex
PDL1_total	0	molecule/micrometer^2	syn_T_APC	concentration of bound and unbound PDL1 molecules
PDL2_total	0	molecule/micrometer^2	syn_T_APC	concentration of bound and unbound PDL2 molecules
PD1_PDL1	0	molecule/micrometer^2	syn_T_APC	concentration of PD1-PDL1 complex
PD1_PDL2	0	molecule/micrometer^2	syn_T_APC	concentration of PD1-PDL2 complex
PD1	0	molecule/micrometer^2	syn_T_APC	concentration of PD1 in synapse
PDL1	0	molecule/micrometer^2	syn_T_APC	concentration of PDL1 in synapse
PDL2	0	molecule/micrometer^2	syn_T_APC	concentration of PDL2 in synapse
PD1_aPD1	0	molecule/micrometer^2	syn_T_APC	concentration of PD1-aPD1 complex
PD1_aPD1_PD1	0	molecule/micrometer^2	syn_T_APC	concentration of PD1-aPD1-PD1 complex
PDL1_aPDL1	0	molecule/micrometer^2	syn_T_APC	concentration of PDL1-aPDL1 complex
PDL1_aPDL1_PDL1	0	molecule/micrometer^2	syn_T_APC	concentration of PDL1-aPDL1-PDL1 complex
TPDL1	0	molecule/micrometer^2	syn_T_APC	concentration of PDL1 in synapse of T cell
TPDL1_aPDL1	0	molecule/micrometer^2	syn_T_APC	concentration of TPDL1-aPDL1 complex
TPDL1_aPDL1_TPDL1	0	molecule/micrometer^2	syn_T_APC	concentration of TPDL1-aPDL1-TPDL1 complex
CD28_CD80	0	molecule/micrometer^2	syn_T_APC	concentration of CD28-CD80 complex
CD28_CD80_CD28	0	molecule/micrometer^2	syn_T_APC	concentration of CD28-CD80-CD28 complex
CD28_CD86	0	molecule/micrometer^2	syn_T_APC	concentration of CD28-CD86 complex
CD80_CTLA4	0	molecule/micrometer^2	syn_T_APC	concentration of CD80-CTLA4 complex
CD80_CTLA4_CD80	0	molecule/micrometer^2	syn_T_APC	concentration of CD80-CTLA4-CD80 complex
CTLA4_CD80_CTLA4	0	molecule/micrometer^2	syn_T_APC	concentration of CTLA4-CD80-CTLA4 complex
CD80_CTLA4_CD80_CTLA4	0	molecule/micrometer^2	syn_T_APC	concentration of CD80-CTLA4-CD80-CTLA4 complex
CD86_CTLA4	0	molecule/micrometer^2	syn_T_APC	concentration of CD86-CTLA4 complex
CD86_CTLA4_CD86	0	molecule/micrometer^2	syn_T_APC	concentration of CD86-CTLA4-CD86 complex
PDL1_CD80	0	molecule/micrometer^2	syn_T_APC	concentration of PDL1-CD80 complex
PDL1_CD80_CD28	0	molecule/micrometer^2	syn_T_APC	concentration of PDL1-CD80-CD28 complex
PDL1_CD80_CTLA4	0	molecule/micrometer^2	syn_T_APC	concentration of PDL1-CD80-CTLA4 complex
CD28	0	molecule/micrometer^2	syn_T_APC	concentration of CD28 in synapse
CTLA4	0	molecule/micrometer^2	syn_T_APC	concentration of CTLA4 in synapse
CD80	0	molecule/micrometer^2	syn_T_APC	concentration of CD80 dimer in synapse
CD80m	0	molecule/micrometer^2	syn_T_APC	concentration of CD80 monomer in synapse
CD86	0	molecule/micrometer^2	syn_T_APC	concentration of CD86 in synapse
CTLA4_aCTLA4	0	molecule/micrometer^2	syn_T_APC	concentration of CTLA4-aCTLA4 complex
CTLA4_aCTLA4_CTLA4	0	molecule/micrometer^2	syn_T_APC	concentration of CTLA4-aCTLA4-CTLA4 complex
NabP	0	nanogram/milliliter	V_1	Nab-paclitaxel in the central compartment V1
NabP	0	nanogram/milliliter	V_2	Nab-paclitaxel in the peripheral compartment V2
NabP	0	nanogram/milliliter	V_3	Nab-paclitaxel in the peripheral compartment V3
CD47	600	molecule/micrometer^2	syn_M_C	concentration of CD47 on cancer cell in the synapse
SIRPa	100	molecule/micrometer^2	syn_M_C	concentration of SIRPa on macrophage in the synapse
CD47_SIRPa	0	molecule/micrometer^2	syn_M_C	concentration CD47-SIRPa complex in synapse
PDL1_total	0	molecule/micrometer^2	syn_M_C	concentration of bound and unbound PDL1 molecules
PDL2_total	0	molecule/micrometer^2	syn_M_C	concentration of bound and unbound PDL2 molecules
PD1_PDL1	0	molecule/micrometer^2	syn_M_C	concentration of PD1-PDL1 complex
PD1_PDL2	0	molecule/micrometer^2	syn_M_C	concentration of PD1-PDL2 complex
PD1	0	molecule/micrometer^2	syn_M_C	concentration of PD1 in synapse
PDL1	0	molecule/micrometer^2	syn_M_C	concentration of PDL1 in synapse
PDL2	0	molecule/micrometer^2	syn_M_C	concentration of PDL2 in synapse
PD1_aPD1	0	molecule/micrometer^2	syn_M_C	concentration of PD1-aPD1 complex
PD1_aPD1_PD1	0	molecule/micrometer^2	syn_M_C	concentration of PD1-aPD1-PD1 complex
PDL1_aPDL1	0	molecule/micrometer^2	syn_M_C	concentration of PDL1-aPDL1 complex
PDL1_aPDL1_PDL1	0	molecule/micrometer^2	syn_M_C	concentration of PDL1-aPDL1-PDL1 complex
PDL1_CD80	0	molecule/micrometer^2	syn_M_C	concentration of PDL1-CD80 complex
CD80	0	molecule/micrometer^2	syn_M_C	concentration of CD80 in synapse
CD80m	0	molecule/micrometer^2	syn_M_C	concentration of CD80 monomer in synapse
