# Supplementary material for: Dynamics of tumor-associated macrophages in a quantitative systems pharmacology model of immunotherapy in triple-negative breast cancer
Source: iScience. 2022 Jun 30;25(8):104702. doi: 10.1016/j.isci.2022.104702 (PMC9287616; doi:10.1016/j.isci.2022.104702)
Supplement: Table S4. List of model reactions with reaction rate and description, related to STAR Methods [file mmc5.xlsx]

## Sheet: Table S4
Number	Reaction	Rate	Description
1	V_T.C_x -> null	k_cell_clear*V_T.C_x	Clearance of dead cancer cells from tumor
2	V_T.T1_exh -> null	k_cell_clear*V_T.T1_exh	Clearance of exhausted CD8 T cells from tumor
3	V_T.Th_exh -> null	k_cell_clear*V_T.Th_exh	Clearance of exhausted CD4 T cells from tumor
4	null -> V_T.C1	k_C1_growth*V_T.C1*log(max(C_max/(C_total+cell),1))	Cancer cell growth
5	V_T.C1 -> V_T.C_x	k_C1_death*V_T.C1	Cancer cell death
6	null -> V_T.c_vas	k_vas_Csec*C_total	Secretion of angiogenic factors by cancer cells
7	V_T.c_vas -> null	k_vas_deg*V_T.c_vas	Degradation of tumor angiogenic factors
8	null -> V_T.K	k_K_g*C_total*V_T.c_vas/(V_T.c_vas+c_vas_50)	Growth of tumor carrying capacity
9	V_T.K -> null	k_K_d*V_T.K*(nthroot(C_total/cell*2.57e-6,3))^2	Endogenous inhibition of previously generated vasculature
10	null -> V_T.C2	k_C2_growth*V_T.C2*log(max(C_max/(C_total+cell),1))	Cancer cell growth
11	V_T.C2 -> V_T.C_x	k_C2_death*V_T.C2	Cancer cell death
12	null -> V_C.nT0	Q_nT0_thym/div_T0	Thymic output of naive T cell to blood
13	null -> V_P.nT0	k_nT0_pro/div_T0*V_P.nT0/(K_nT0_pro/div_T0+V_P.nT0)	Naive T cell proliferation in the peripheral compartment
14	null -> V_LN.nT0	k_nT0_pro/div_T0*V_LN.nT0/(K_nT0_pro/div_T0+V_LN.nT0)	Naive T cell proliferation in the TDLN compartment
15	V_P.nT0 -> null	k_nT0_death*V_P.nT0	Naive T cell death in the peripheral compartment
16	V_C.nT0 -> null	k_nT0_death*V_C.nT0	Naive T cell death in the central compartment
17	V_LN.nT0 -> null	k_nT0_death*V_LN.nT0	Naive T cell death in the TDLN compartment
18	V_C.nT0 -> V_P.nT0	q_nT0_P_in*V_C.nT0	Naive T cell entry into the peripheral compartment
19	V_P.nT0 -> V_C.nT0	q_nT0_P_out*V_P.nT0	Naive T cell exit from the peripheral compartment
20	V_C.nT0 -> V_LN.nT0	q_nT0_LN_in*V_C.nT0	Naive T cell entry into the lymph node
21	V_LN.nT0 -> V_C.nT0	q_nT0_LN_out*V_LN.nT0	Naive T cell exit from the lymph node
22	V_LN.nT0 -> null	k_T0_act*H_APC*H_P0*V_LN.nT0	Naive T cell activation
23	null -> V_LN.aT0	k_T0_act*H_APC*H_P0*V_LN.nT0*n_T0_clones	Naive T cell activation
24	V_LN.aT0 -> null	k_T0_pro/N_aT0*V_LN.aT0	aT0 cell proliferation
25	null -> V_LN.T0	k_T0_pro/N_aT0*2^(N_aT0)*V_LN.aT0	aT0 cell proliferation
26	V_C.T0 -> null	k_T0_death*V_C.T0	T cell death in the central compartment
27	V_P.T0 -> null	k_T0_death*V_P.T0	T cell death in the peripheral compartment
28	V_LN.T0 -> null	k_T0_death*V_LN.T0	T cell death in the lymph node compartment
29	V_T.T0 -> null	k_T0_death*V_T.T0	T cell death in the tumor compartment
30	V_T.T0 -> null	k_cell_clear*V_T.T0*(Kc_rec/(C_total^2+Kc_rec))	T cell clearance upon antigen clearance
31	V_C.T0 -> V_P.T0	q_T0_P_in*V_C.T0	T cell transport into the peripheral compartment
32	V_P.T0 -> V_C.T0	q_T0_P_out*V_P.T0	T cell transport out of the peripheral compartment
33	V_C.T0 -> V_T.T0	q_T0_T_in*V_T*V_C.T0*(C_total^2/(C_total^2+Kc_rec))	T cell transport into the tumor compartment
34	V_LN.T0 -> V_C.T0	q_T0_LN_out*V_LN.T0	T cell transport out of the lymph node compartment
35	V_LN.IL2 -> null	k_IL2_deg*V_LN.IL2*V_LN	IL2 degradation
36	V_LN.IL2 -> null	k_IL2_cons*V_LN.T1*V_LN.IL2/(IL2_50+V_LN.IL2)	IL2 consumption by T cells
37	V_LN.IL2 -> null	k_IL2_cons*V_LN.T0*V_LN.IL2/(IL2_50_Treg+V_LN.IL2)	IL2 consumption by Tregs
38	null -> V_C.nT1	Q_nT1_thym/div_T1	Thymic output of naive T cell to blood
39	null -> V_P.nT1	k_nT1_pro/div_T1*V_P.nT1/(K_nT1_pro/div_T1+V_P.nT1)	Naive T cell proliferation in the peripheral compartment
40	null -> V_LN.nT1	k_nT1_pro/div_T1*V_LN.nT1/(K_nT1_pro/div_T1+V_LN.nT1)	Naive T cell proliferation in the TDLN compartment
41	V_P.nT1 -> null	k_nT1_death*V_P.nT1	Naive T cell death in the peripheral compartment
42	V_C.nT1 -> null	k_nT1_death*V_C.nT1	Naive T cell death in the central compartment
43	V_LN.nT1 -> null	k_nT1_death*V_LN.nT1	Naive T cell death in the TDLN compartment
44	V_C.nT1 -> V_P.nT1	q_nT1_P_in*V_C.nT1	Naive T cell entry into the peripheral compartment
45	V_P.nT1 -> V_C.nT1	q_nT1_P_out*V_P.nT1	Naive T cell exit from the peripheral compartment
46	V_C.nT1 -> V_LN.nT1	q_nT1_LN_in*V_C.nT1	Naive T cell entry into the lymph node
47	V_LN.nT1 -> V_C.nT1	q_nT1_LN_out*V_LN.nT1	Naive T cell exit from the lymph node
48	V_LN.nT1 -> null	k_T1_act*H_mAPC*H_P1*V_LN.nT1	Naive T cell activation
49	null -> V_LN.aT1	k_T1_act*H_mAPC*H_P1*V_LN.nT1*n_T1_clones	Naive T cell activation
50	V_LN.aT1 -> null	k_T1_pro/N_aT*V_LN.aT1	aT1 cell proliferation
51	null -> V_LN.T1	k_T1_pro/N_aT*2^(N_aT)*V_LN.aT1	aT1 cell proliferation
52	V_C.T1 -> null	k_T1_death*V_C.T1	T cell death in the central compartment
53	V_P.T1 -> null	k_T1_death*V_P.T1	T cell death in the peripheral compartment
54	V_LN.T1 -> null	k_T1_death*V_LN.T1	T cell death in the lymph node compartment
55	V_T.T1 -> V_T.T1_exh	k_T1_death*V_T.T1	T cell death in the tumor compartment
56	V_T.T1 -> V_T.T1_exh	k_cell_clear*V_T.T1*(Kc_rec/(C_total^2+Kc_rec))	T cell clearance upon antigen clearance
57	V_T.T1 -> V_T.T1_exh	k_Treg*V_T.T1*Tregs_/(V_T.T1+Tregs_+cell)*H_IL10	T cell death from Tregs
58	V_T.T1 -> V_T.T1_exh	k_T1*V_T.T1*C_total/(C_total+V_T.T1+cell)*H_PD1_C1	T cell death from cancer
59	V_C.T1 -> V_P.T1	q_T1_P_in*V_C.T1	T cell transport into the peripheral compartment
60	V_P.T1 -> V_C.T1	q_T1_P_out*V_P.T1	T cell transport out of the peripheral compartment
61	V_C.T1 -> V_T.T1	q_T1_T_in*V_T*V_C.T1*(C_total^2/(C_total^2+Kc_rec))	T cell transport into the tumor compartment
62	V_LN.T1 -> V_C.T1	q_T1_LN_out*V_LN.T1	T cell transport out of the lymph node compartment
63	null -> V_LN.IL2	k_IL2_sec*V_LN.aT1	IL2 secretion from activated T cells
64	V_T.C1 -> V_T.C_x	k_C_T1*V_T.C1*V_T.T1/(K_T_C*V_T.C1+V_T.T1+cell)*V_T.T1/(V_T.T1+K_T_Treg*Tregs_+cell)*(1-H_TGFb_Teff)*(1-H_PD1_C1)*(1-H_MDSC)	Cancer cell killing by T cells
65	V_T.C2 -> V_T.C_x	k_C_T1*V_T.C2*V_T.T1/(K_T_C*V_T.C2+V_T.T1+cell)*V_T.T1/(V_T.T1+K_T_Treg*Tregs_+cell)*(1-H_TGFb_Teff)*(1-H_PD1_C1)*(1-H_MDSC)	Cancer cell killing by T cells
66	null -> V_T.APC	k_APC_death*(APC0_T*V_T-V_T.APC)	APC recruitment/death in the tumour
67	null -> V_LN.APC	k_APC_death*(APC0_LN*V_LN-V_LN.APC)	APC recruitment/death in LN
68	V_T.APC -> V_T.mAPC	k_APC_mat*V_T.APC*H_IL12*(1-H_IL10)	APC maturation in the tumour
69	V_T.mAPC -> V_LN.mAPC	k_APC_mig*V_T.mAPC	APC migration to the lymph node
70	V_T.mAPC -> null	k_mAPC_death*V_T.mAPC	mAPC death in the tumour
71	V_LN.mAPC -> null	k_mAPC_death*V_LN.mAPC	mAPC death in the lymph node
72	null -> V_T.c	k_c*(c0-V_T.c)	Baseline cytokine secretion/degradation
73	null -> V_T.c	R_Tcell*DAMPs	Cytokine release in response to the tumour
74	A_e.M1 -> A_s.M1	kout*A_e.M1*A_e-kin*A_s.M1*A_s	MHC translocation
75	null -> V_T.P0	n_T0_clones*(P0_C1*(k_C1_death+k_C1_therapy)*C1+P0_C1*k_C_T1*V_T.C1*V_T.T1/(K_T_C*V_T.C1+V_T.T1+cell)*V_T.T1/(V_T.T1+K_T_Treg*Tregs_+cell)*(1-H_TGFb_Teff)*(1-H_PD1_C1)*(1-H_MDSC)+P0_C2*(k_C2_death+k_C2_therapy)*C2+P0_C2*k_C_T1*V_T.C2*V_T.T1/(K_T_C*V_T.C2+V_T.T1+cell)*V_T.T1/(V_T.T1+K_T_Treg*Tregs_+cell)*(1-H_TGFb_Teff)*(1-H_PD1_C1)*(1-H_MDSC))	Antigen deposition from dying cancer cells
76	V_T.P0 -> null	k_xP0_deg*V_T.P0*V_T	Free antigen degradation
77	V_T.P0 -> null	k_P0_up*V_T.APC*V_T.P0*V_T	Antigen uptake by mature antigen presenting cells
78	null -> V_e.P0	k_P0_up*cell*V_T.P0*V_e	Antigen uptake by mature antigen presenting cells
79	V_e.P0 -> V_e.p0	k_P0_deg*V_e.P0*V_e	Antigen degradation in APC endosomes
80	V_e.p0 -> null	k_p0_deg*V_e.p0*V_e	Epitope degradation in APC endosomes
81	V_e.p0 + A_e.M1 -> A_e.M1p0	k_P0_on*V_e.p0*A_e.M1*A_e	Antigen-MHC binding in endosome
82	A_e.M1p0 -> V_e.p0 + A_e.M1	k_P0_d1*k_P0_on*A_e.M1p0*A_e	Antigen-MHC unbinding in endosome
83	A_s.M1p0 -> A_s.M1	k_P0_d1*k_P0_on*A_s.M1p0*A_s	Antigen-MHC unbinding on APC surface
84	A_e.M1p0 -> A_s.M1p0	kout*A_e.M1p0*A_e	Antigen-MHC translocation
85	null -> V_T.P1	n_T1_clones*(P1_C1*(k_C1_death+k_C1_therapy)*C1+P1_C1*k_C_T1*V_T.C1*V_T.T1/(K_T_C*V_T.C1+V_T.T1+cell)*V_T.T1/(V_T.T1+K_T_Treg*Tregs_+cell)*(1-H_TGFb_Teff)*(1-H_PD1_C1)*(1-H_MDSC)+P1_C2*(k_C2_death+k_C2_therapy)*C2+P1_C2*k_C_T1*V_T.C2*V_T.T1/(K_T_C*V_T.C2+V_T.T1+cell)*V_T.T1/(V_T.T1+K_T_Treg*Tregs_+cell)*(1-H_TGFb_Teff)*(1-H_PD1_C1)*(1-H_MDSC))	Antigen deposition from dying cancer cells
86	V_T.P1 -> null	k_xP1_deg*V_T.P1*V_T	Free antigen degradation
87	V_T.P1 -> null	k_P1_up*V_T.APC*V_T.P1*V_T	Antigen uptake by mature antigen presenting cells
88	null -> V_e.P1	k_P1_up*cell*V_T.P1*V_e	Antigen uptake by mature antigen presenting cells
89	V_e.P1 -> V_e.p1	k_P1_deg*V_e.P1*V_e	Antigen degradation in APC endosomes
90	V_e.p1 -> null	k_p1_deg*V_e.p1*V_e	Epitope degradation in APC endosomes
91	V_e.p1 + A_e.M1 -> A_e.M1p1	k_P1_on*V_e.p1*A_e.M1*A_e	Antigen-MHC binding in endosome
92	A_e.M1p1 -> V_e.p1 + A_e.M1	k_P1_d1*k_P1_on*A_e.M1p1*A_e	Antigen-MHC unbinding in endosome
93	A_s.M1p1 -> A_s.M1	k_P1_d1*k_P1_on*A_s.M1p1*A_s	Antigen-MHC unbinding on APC surface
94	A_e.M1p1 -> A_s.M1p1	kout*A_e.M1p1*A_e	Antigen-MHC translocation
95	V_C.aPD1 <-> V_P.aPD1	q_P_aPD1*(V_C.aPD1/gamma_C_aPD1-V_P.aPD1/gamma_P_aPD1)	aPD1 diffusive transport to peripheral compartment
96	V_C.aPD1 <-> V_T.aPD1	q_T_aPD1*(V_C.aPD1/gamma_C_aPD1-V_T.aPD1/gamma_T_aPD1)	aPD1 diffusive transport to tumor compartment
97	V_C.aPD1 <-> V_LN.aPD1	q_LN_aPD1*(V_C.aPD1/gamma_C_aPD1-V_LN.aPD1/gamma_LN_aPD1)	aPD1 diffusive transport to lymph node compartment
98	V_T.aPD1 -> V_LN.aPD1	q_LD_aPD1*V_T.aPD1/gamma_T_aPD1	aPD1 convective transport from tumor to lymph node
99	V_LN.aPD1 -> V_C.aPD1	q_LD_aPD1*V_LN.aPD1/gamma_LN_aPD1	aPD1 convective transport from lymph node to central
100	V_C.aPD1 -> null	k_cl_aPD1*V_C.aPD1	Drug clearance from central compartment
101	V_C.aPDL1 <-> V_P.aPDL1	q_P_aPDL1*(V_C.aPDL1/gamma_C_aPDL1-V_P.aPDL1/gamma_P_aPDL1)	aPDL1 diffusive transport to peripheral compartment
102	V_C.aPDL1 <-> V_T.aPDL1	q_T_aPDL1*(V_C.aPDL1/gamma_C_aPDL1-V_T.aPDL1/gamma_T_aPDL1)	aPDL1 diffusive transport to tumor compartment
103	V_C.aPDL1 <-> V_LN.aPDL1	q_LN_aPDL1*(V_C.aPDL1/gamma_C_aPDL1-V_LN.aPDL1/gamma_LN_aPDL1)	aPDL1 diffusive transport to lymph node compartment
104	V_T.aPDL1 -> V_LN.aPDL1	q_LD_aPDL1*V_T.aPDL1/gamma_T_aPDL1	aPDL1 convective transport from tumor to lymph node
105	V_LN.aPDL1 -> V_C.aPDL1	q_LD_aPDL1*V_LN.aPDL1/gamma_LN_aPDL1	aPDL1 convective transport from lymph node to central
106	V_C.aPDL1 -> null	k_cl_aPDL1*V_C.aPDL1	Drug clearance from central compartment
107	V_C.aCTLA4 <-> V_P.aCTLA4	q_P_aCTLA4*(V_C.aCTLA4/gamma_C_aCTLA4-V_P.aCTLA4/gamma_P_aCTLA4)	aCTLA4 diffusive transport to peripheral compartment
108	V_C.aCTLA4 <-> V_T.aCTLA4	q_T_aCTLA4*(V_C.aCTLA4/gamma_C_aCTLA4-V_T.aCTLA4/gamma_T_aCTLA4)	aCTLA4 diffusive transport to tumor compartment
109	V_C.aCTLA4 <-> V_LN.aCTLA4	q_LN_aCTLA4*(V_C.aCTLA4/gamma_C_aCTLA4-V_LN.aCTLA4/gamma_LN_aCTLA4)	aCTLA4 diffusive transport to lymph node compartment
110	V_T.aCTLA4 -> V_LN.aCTLA4	q_LD_aCTLA4*V_T.aCTLA4/gamma_T_aCTLA4	aCTLA4 convective transport from tumor to lymph node
111	V_LN.aCTLA4 -> V_C.aCTLA4	q_LD_aCTLA4*V_LN.aCTLA4/gamma_LN_aCTLA4	aCTLA4 convective transport from lymph node to central
112	V_C.aCTLA4 -> null	k_cl_aCTLA4*V_C.aCTLA4	Drug clearance from central compartment
113	null -> syn_T_C1.PDL1	k_out_PDL1*V_T.IFNg/(V_T.IFNg+IFNg_50_ind)*(1-syn_T_C1.PDL1_total/(C1_PDL1_base*r_PDL1_IFNg/A_cell))	Translocation of PDL1 between cell surface and cytoplasm
114	null -> syn_T_C1.PDL2	k_out_PDL1*r_PDL2C1*V_T.IFNg/(V_T.IFNg+IFNg_50_ind)*(1-syn_T_C1.PDL2_total/(C1_PDL1_base*r_PDL1_IFNg/A_cell*r_PDL2C1))	Translocation of PDL2 between cell surface and cytoplasm
115	null -> syn_T_C1.PDL1	k_in_PDL1*(C1_PDL1_base/A_cell-syn_T_C1.PDL1_total)	Translocation of PDL1 between cell surface and cytoplasm
116	null -> syn_T_C1.PDL2	k_in_PDL1*(C1_PDL1_base/A_cell*r_PDL2C1-syn_T_C1.PDL2_total)	Translocation of PDL2 between cell surface and cytoplasm
117	syn_T_C1.PD1 + syn_T_C1.PDL1 <-> syn_T_C1.PD1_PDL1	kon_PD1_PDL1*(syn_T_C1.PD1)*(syn_T_C1.PDL1) - koff_PD1_PDL1*syn_T_C1.PD1_PDL1	binding and unbinding of PD1 PDL1 in synapse
118	syn_T_C1.PD1 + syn_T_C1.PDL2 <-> syn_T_C1.PD1_PDL2	kon_PD1_PDL2*(syn_T_C1.PD1)*(syn_T_C1.PDL2) - koff_PD1_PDL2*syn_T_C1.PD1_PDL2	binding and unbinding of PD1 PDL2 in synapse
119	syn_T_C1.PD1 <-> syn_T_C1.PD1_aPD1	2*kon_PD1_aPD1*(syn_T_C1.PD1 * V_T.aPD1/gamma_T_aPD1) - koff_PD1_aPD1*syn_T_C1.PD1_aPD1	binding and unbinding of PD1 to aPD1 on T surface in synapse
120	syn_T_C1.PD1_aPD1 + syn_T_C1.PD1 <-> syn_T_C1.PD1_aPD1_PD1	Chi_PD1_aPD1*kon_PD1_aPD1*(syn_T_C1.PD1 * syn_T_C1.PD1_aPD1) - 2*koff_PD1_aPD1*syn_T_C1.PD1_aPD1_PD1	binding and unbinding of PD1 to PD1-aPD1 on T surface in synapse
121	syn_T_C1.PDL1 <-> syn_T_C1.PDL1_aPDL1	2*kon_PDL1_aPDL1*(syn_T_C1.PDL1 * V_T.aPDL1/gamma_T_aPDL1) - koff_PDL1_aPDL1*syn_T_C1.PDL1_aPDL1	binding and unbinding of PDL1 to aPDL1 on C1 surface in synapse
122	syn_T_C1.PDL1_aPDL1 + syn_T_C1.PDL1 <-> syn_T_C1.PDL1_aPDL1_PDL1	Chi_PDL1_aPDL1*kon_PDL1_aPDL1*(syn_T_C1.PDL1 * syn_T_C1.PDL1_aPDL1) - 2*koff_PDL1_aPDL1*syn_T_C1.PDL1_aPDL1_PDL1	binding and unbinding of PDL1 to PDL1-aPDL1 on C1 surface in synapse
123	syn_T_C1.CD28 + syn_T_C1.CD80 <-> syn_T_C1.CD28_CD80	2*kon_CD28_CD80*(syn_T_C1.CD28)*(syn_T_C1.CD80) - koff_CD28_CD80*syn_T_C1.CD28_CD80	binding and unbinding of CD28 and CD80 in synapse
124	syn_T_C1.CD28_CD80 + syn_T_C1.CD28 <-> syn_T_C1.CD28_CD80_CD28	kon_CD28_CD80*(syn_T_C1.CD28)*(syn_T_C1.CD28_CD80) - 2*koff_CD28_CD80*syn_T_C1.CD28_CD80_CD28	binding and unbinding of CD28-CD80 and CD28 in synapse
125	syn_T_C1.CD28 + syn_T_C1.CD86 <-> syn_T_C1.CD28_CD86	kon_CD28_CD86*(syn_T_C1.CD28)*(syn_T_C1.CD86) - koff_CD28_CD86*syn_T_C1.CD28_CD86	binding and unbinding of CD28 and CD86 in synapse
126	syn_T_C1.CTLA4 + syn_T_C1.CD80 <-> syn_T_C1.CD80_CTLA4	4*kon_CTLA4_CD80*(syn_T_C1.CTLA4)*(syn_T_C1.CD80) - koff_CTLA4_CD80*syn_T_C1.CD80_CTLA4	binding and unbinding of CTLA4 and CD80 in synapse
127	syn_T_C1.CTLA4 + syn_T_C1.CD80_CTLA4 <-> syn_T_C1.CTLA4_CD80_CTLA4	2*kon_CTLA4_CD80*(syn_T_C1.CTLA4)*(syn_T_C1.CD80_CTLA4) - 2*koff_CTLA4_CD80*syn_T_C1.CTLA4_CD80_CTLA4	binding and unbinding of CTLA4 and CD80-CTLA4 in synapse
128	syn_T_C1.CD80 + syn_T_C1.CTLA4_CD80_CTLA4 <-> syn_T_C1.CD80_CTLA4_CD80_CTLA4	4*kon_CTLA4_CD80*(syn_T_C1.CD80)*(syn_T_C1.CTLA4_CD80_CTLA4) - koff_CTLA4_CD80*syn_T_C1.CD80_CTLA4_CD80_CTLA4	binding and unbinding of CD80 and CTLA4-CD80-CTLA4 in synapse
129	syn_T_C1.CD80_CTLA4 + syn_T_C1.CD80 <-> syn_T_C1.CD80_CTLA4_CD80	2*kon_CTLA4_CD80*(syn_T_C1.CD80_CTLA4)*(syn_T_C1.CD80) - 2*koff_CTLA4_CD80*syn_T_C1.CD80_CTLA4_CD80	binding and unbinding of CD80-CTLA4 and CD80 in synapse
130	syn_T_C1.CTLA4 + syn_T_C1.CD80_CTLA4_CD80 <-> syn_T_C1.CD80_CTLA4_CD80_CTLA4	4*kon_CTLA4_CD80*(syn_T_C1.CTLA4)*(syn_T_C1.CD80_CTLA4_CD80) - koff_CTLA4_CD80*syn_T_C1.CD80_CTLA4_CD80_CTLA4	binding and unbinding of CTLA4 and CD80-CTLA4-CD80 in synapse
131	syn_T_C1.CTLA4 + syn_T_C1.CD86 <-> syn_T_C1.CD86_CTLA4	2*kon_CTLA4_CD86*(syn_T_C1.CTLA4)*(syn_T_C1.CD86) - koff_CTLA4_CD86*syn_T_C1.CD86_CTLA4	binding and unbinding of CTLA4 and CD86 in synapse
132	syn_T_C1.CD86_CTLA4 + syn_T_C1.CD86 <-> syn_T_C1.CD86_CTLA4_CD86	kon_CTLA4_CD86*(syn_T_C1.CD86_CTLA4)*(syn_T_C1.CD86) - 2*koff_CTLA4_CD86*syn_T_C1.CD86_CTLA4_CD86	binding and unbinding of CD86-CTLA4 and CD86 in synapse
133	syn_T_C1.CTLA4 <-> syn_T_C1.CTLA4_aCTLA4	4*kon_CTLA4_aCTLA4*(syn_T_C1.CTLA4 * V_T.aCTLA4/gamma_T_aCTLA4) - koff_CTLA4_aCTLA4*syn_T_C1.CTLA4_aCTLA4	binding and unbinding of CTLA4 to aCTLA4 on T surface in synapse
134	syn_T_C1.CTLA4_aCTLA4 + syn_T_C1.CTLA4 <-> syn_T_C1.CTLA4_aCTLA4_CTLA4	2*Chi_CTLA4_aCTLA4*kon_CTLA4_aCTLA4*(syn_T_C1.CTLA4 * syn_T_C1.CTLA4_aCTLA4) - 2*koff_CTLA4_aCTLA4*syn_T_C1.CTLA4_aCTLA4_CTLA4	binding and unbinding of CTLA4 to aCTLA4 on T surface in synapse
135	syn_T_C1.CD80m + syn_T_C1.CD80m <-> syn_T_C1.CD80	kon_CD80_CD80*(syn_T_C1.CD80m)*(syn_T_C1.CD80m) - koff_CD80_CD80*syn_T_C1.CD80	self-association and dissociation of CD80 monomers in synapse
136	syn_T_C1.CD80m + syn_T_C1.PDL1 <-> syn_T_C1.PDL1_CD80	kon_CD80_PDL1*(syn_T_C1.CD80m)*(syn_T_C1.PDL1) - koff_CD80_PDL1*syn_T_C1.PDL1_CD80	binding and unbinding of CD80 and PDL1 in synapse
137	syn_T_C1.PDL1_CD80 + syn_T_C1.CD28 <-> syn_T_C1.PDL1_CD80_CD28	kon_CD28_CD80*(syn_T_C1.PDL1_CD80)*(syn_T_C1.CD28) - koff_CD28_CD80*syn_T_C1.PDL1_CD80_CD28	binding and unbinding of PDL1-CD80 and CD28 in synapse
138	syn_T_C1.PDL1_CD80 + syn_T_C1.CTLA4 <-> syn_T_C1.PDL1_CD80_CTLA4	2*kon_CTLA4_CD80*(syn_T_C1.PDL1_CD80)*(syn_T_C1.CTLA4) - koff_CTLA4_CD80*syn_T_C1.PDL1_CD80_CTLA4	binding and unbinding of PDL1-CD80 and CTLA4 in synapse
139	syn_T_C1.TPDL1 <-> syn_T_C1.TPDL1_aPDL1	2*kon_PDL1_aPDL1*(syn_T_C1.TPDL1 * V_T.aPDL1/gamma_T_aPDL1) - koff_PDL1_aPDL1*syn_T_C1.TPDL1_aPDL1	binding and unbinding of PDL1 to aPDL1 on C1 surface in synapse
140	syn_T_C1.TPDL1_aPDL1 + syn_T_C1.TPDL1 <-> syn_T_C1.TPDL1_aPDL1_TPDL1	Chi_PDL1_aPDL1*kon_PDL1_aPDL1*(syn_T_C1.TPDL1 * syn_T_C1.TPDL1_aPDL1) - 2*koff_PDL1_aPDL1*syn_T_C1.TPDL1_aPDL1_TPDL1	binding and unbinding of PDL1 to PDL1-aPDL1 on C1 surface in synapse
141	null -> syn_T_APC.PDL1	k_out_PDL1*V_T.IFNg/(V_T.IFNg+IFNg_50_ind)*(1-syn_T_APC.PDL1_total/(APC_PDL1_base*r_PDL1_IFNg/A_cell))	Translocation of PDL1 between cell surface and cytoplasm
142	null -> syn_T_APC.PDL2	k_out_PDL1*r_PDL2APC*V_T.IFNg/(V_T.IFNg+IFNg_50_ind)*(1-syn_T_APC.PDL2_total/(APC_PDL1_base*r_PDL1_IFNg/A_cell*r_PDL2APC))	Translocation of PDL2 between cell surface and cytoplasm
143	null -> syn_T_APC.PDL1	k_in_PDL1*(APC_PDL1_base/A_cell-syn_T_APC.PDL1_total)	Translocation of PDL1 between cell surface and cytoplasm
144	null -> syn_T_APC.PDL2	k_in_PDL1*(APC_PDL1_base/A_cell*r_PDL2APC-syn_T_APC.PDL2_total)	Translocation of PDL2 between cell surface and cytoplasm
145	syn_T_APC.PD1 + syn_T_APC.PDL1 <-> syn_T_APC.PD1_PDL1	kon_PD1_PDL1*(syn_T_APC.PD1)*(syn_T_APC.PDL1) - koff_PD1_PDL1*syn_T_APC.PD1_PDL1	binding and unbinding of PD1 PDL1 in synapse
146	syn_T_APC.PD1 + syn_T_APC.PDL2 <-> syn_T_APC.PD1_PDL2	kon_PD1_PDL2*(syn_T_APC.PD1)*(syn_T_APC.PDL2) - koff_PD1_PDL2*syn_T_APC.PD1_PDL2	binding and unbinding of PD1 PDL2 in synapse
147	syn_T_APC.PD1 <-> syn_T_APC.PD1_aPD1	2*kon_PD1_aPD1*(syn_T_APC.PD1 * V_LN.aPD1/gamma_LN_aPD1) - koff_PD1_aPD1*syn_T_APC.PD1_aPD1	binding and unbinding of PD1 to aPD1 on T surface in synapse
148	syn_T_APC.PD1_aPD1 + syn_T_APC.PD1 <-> syn_T_APC.PD1_aPD1_PD1	Chi_PD1_aPD1*kon_PD1_aPD1*(syn_T_APC.PD1 * syn_T_APC.PD1_aPD1) - 2*koff_PD1_aPD1*syn_T_APC.PD1_aPD1_PD1	binding and unbinding of PD1 to PD1-aPD1 on T surface in synapse
149	syn_T_APC.PDL1 <-> syn_T_APC.PDL1_aPDL1	2*kon_PDL1_aPDL1*(syn_T_APC.PDL1 * V_LN.aPDL1/gamma_LN_aPDL1) - koff_PDL1_aPDL1*syn_T_APC.PDL1_aPDL1	binding and unbinding of PDL1 to aPDL1 on APC surface in synapse
150	syn_T_APC.PDL1_aPDL1 + syn_T_APC.PDL1 <-> syn_T_APC.PDL1_aPDL1_PDL1	Chi_PDL1_aPDL1*kon_PDL1_aPDL1*(syn_T_APC.PDL1 * syn_T_APC.PDL1_aPDL1) - 2*koff_PDL1_aPDL1*syn_T_APC.PDL1_aPDL1_PDL1	binding and unbinding of PDL1 to PDL1-aPDL1 on APC surface in synapse
151	syn_T_APC.CD28 + syn_T_APC.CD80 <-> syn_T_APC.CD28_CD80	2*kon_CD28_CD80*(syn_T_APC.CD28)*(syn_T_APC.CD80) - koff_CD28_CD80*syn_T_APC.CD28_CD80	binding and unbinding of CD28 and CD80 in synapse
152	syn_T_APC.CD28_CD80 + syn_T_APC.CD28 <-> syn_T_APC.CD28_CD80_CD28	kon_CD28_CD80*(syn_T_APC.CD28)*(syn_T_APC.CD28_CD80) - 2*koff_CD28_CD80*syn_T_APC.CD28_CD80_CD28	binding and unbinding of CD28-CD80 and CD28 in synapse
153	syn_T_APC.CD28 + syn_T_APC.CD86 <-> syn_T_APC.CD28_CD86	kon_CD28_CD86*(syn_T_APC.CD28)*(syn_T_APC.CD86) - koff_CD28_CD86*syn_T_APC.CD28_CD86	binding and unbinding of CD28 and CD86 in synapse
154	syn_T_APC.CTLA4 + syn_T_APC.CD80 <-> syn_T_APC.CD80_CTLA4	4*kon_CTLA4_CD80*(syn_T_APC.CTLA4)*(syn_T_APC.CD80) - koff_CTLA4_CD80*syn_T_APC.CD80_CTLA4	binding and unbinding of CTLA4 and CD80 in synapse
155	syn_T_APC.CTLA4 + syn_T_APC.CD80_CTLA4 <-> syn_T_APC.CTLA4_CD80_CTLA4	2*kon_CTLA4_CD80*(syn_T_APC.CTLA4)*(syn_T_APC.CD80_CTLA4) - 2*koff_CTLA4_CD80*syn_T_APC.CTLA4_CD80_CTLA4	binding and unbinding of CTLA4 and CD80-CTLA4 in synapse
156	syn_T_APC.CD80 + syn_T_APC.CTLA4_CD80_CTLA4 <-> syn_T_APC.CD80_CTLA4_CD80_CTLA4	4*kon_CTLA4_CD80*(syn_T_APC.CD80)*(syn_T_APC.CTLA4_CD80_CTLA4) - koff_CTLA4_CD80*syn_T_APC.CD80_CTLA4_CD80_CTLA4	binding and unbinding of CD80 and CTLA4-CD80-CTLA4 in synapse
157	syn_T_APC.CD80_CTLA4 + syn_T_APC.CD80 <-> syn_T_APC.CD80_CTLA4_CD80	2*kon_CTLA4_CD80*(syn_T_APC.CD80_CTLA4)*(syn_T_APC.CD80) - 2*koff_CTLA4_CD80*syn_T_APC.CD80_CTLA4_CD80	binding and unbinding of CD80-CTLA4 and CD80 in synapse
158	syn_T_APC.CTLA4 + syn_T_APC.CD80_CTLA4_CD80 <-> syn_T_APC.CD80_CTLA4_CD80_CTLA4	4*kon_CTLA4_CD80*(syn_T_APC.CTLA4)*(syn_T_APC.CD80_CTLA4_CD80) - koff_CTLA4_CD80*syn_T_APC.CD80_CTLA4_CD80_CTLA4	binding and unbinding of CTLA4 and CD80-CTLA4-CD80 in synapse
159	syn_T_APC.CTLA4 + syn_T_APC.CD86 <-> syn_T_APC.CD86_CTLA4	2*kon_CTLA4_CD86*(syn_T_APC.CTLA4)*(syn_T_APC.CD86) - koff_CTLA4_CD86*syn_T_APC.CD86_CTLA4	binding and unbinding of CTLA4 and CD86 in synapse
160	syn_T_APC.CD86_CTLA4 + syn_T_APC.CD86 <-> syn_T_APC.CD86_CTLA4_CD86	kon_CTLA4_CD86*(syn_T_APC.CD86_CTLA4)*(syn_T_APC.CD86) - 2*koff_CTLA4_CD86*syn_T_APC.CD86_CTLA4_CD86	binding and unbinding of CD86-CTLA4 and CD86 in synapse
161	syn_T_APC.CTLA4 <-> syn_T_APC.CTLA4_aCTLA4	4*kon_CTLA4_aCTLA4*(syn_T_APC.CTLA4 * V_LN.aCTLA4/gamma_LN_aCTLA4) - koff_CTLA4_aCTLA4*syn_T_APC.CTLA4_aCTLA4	binding and unbinding of CTLA4 to aCTLA4 on T surface in synapse
162	syn_T_APC.CTLA4_aCTLA4 + syn_T_APC.CTLA4 <-> syn_T_APC.CTLA4_aCTLA4_CTLA4	2*Chi_CTLA4_aCTLA4*kon_CTLA4_aCTLA4*(syn_T_APC.CTLA4 * syn_T_APC.CTLA4_aCTLA4) - 2*koff_CTLA4_aCTLA4*syn_T_APC.CTLA4_aCTLA4_CTLA4	binding and unbinding of CTLA4 to aCTLA4 on T surface in synapse
163	syn_T_APC.CD80m + syn_T_APC.CD80m <-> syn_T_APC.CD80	kon_CD80_CD80*(syn_T_APC.CD80m)*(syn_T_APC.CD80m) - koff_CD80_CD80*syn_T_APC.CD80	self-association and dissociation of CD80 monomers in synapse
164	syn_T_APC.CD80m + syn_T_APC.PDL1 <-> syn_T_APC.PDL1_CD80	kon_CD80_PDL1*(syn_T_APC.CD80m)*(syn_T_APC.PDL1) - koff_CD80_PDL1*syn_T_APC.PDL1_CD80	binding and unbinding of CD80 and PDL1 in synapse
165	syn_T_APC.PDL1_CD80 + syn_T_APC.CD28 <-> syn_T_APC.PDL1_CD80_CD28	kon_CD28_CD80*(syn_T_APC.PDL1_CD80)*(syn_T_APC.CD28) - koff_CD28_CD80*syn_T_APC.PDL1_CD80_CD28	binding and unbinding of PDL1-CD80 and CD28 in synapse
166	syn_T_APC.PDL1_CD80 + syn_T_APC.CTLA4 <-> syn_T_APC.PDL1_CD80_CTLA4	2*kon_CTLA4_CD80*(syn_T_APC.PDL1_CD80)*(syn_T_APC.CTLA4) - koff_CTLA4_CD80*syn_T_APC.PDL1_CD80_CTLA4	binding and unbinding of PDL1-CD80 and CTLA4 in synapse
167	syn_T_APC.TPDL1 <-> syn_T_APC.TPDL1_aPDL1	2*kon_PDL1_aPDL1*(syn_T_APC.TPDL1 * V_LN.aPDL1/gamma_LN_aPDL1) - koff_PDL1_aPDL1*syn_T_APC.TPDL1_aPDL1	binding and unbinding of PDL1 to aPDL1 on APC surface in synapse
168	syn_T_APC.TPDL1_aPDL1 + syn_T_APC.TPDL1 <-> syn_T_APC.TPDL1_aPDL1_TPDL1	Chi_PDL1_aPDL1*kon_PDL1_aPDL1*(syn_T_APC.TPDL1 * syn_T_APC.TPDL1_aPDL1) - 2*koff_PDL1_aPDL1*syn_T_APC.TPDL1_aPDL1_TPDL1	binding and unbinding of PDL1 to PDL1-aPDL1 on APC surface in synapse
169	V_LN.nT0 -> null	k_Th_act*H_APCh*H_P1*V_LN.nT0	Naive T cell activation
170	null -> V_LN.aTh	k_Th_act*H_APCh*H_P1*V_LN.nT0*n_T1_clones	Naive T cell activation
171	V_LN.aTh -> null	(k_T0_pro/N_aTh)*V_LN.aTh	aTh cell proliferation
172	null -> V_LN.Th	(k_T0_pro/N_aTh)*2^N_aTh*V_LN.aTh	aTh cell proliferation
173	V_T.Th -> V_T.T0	k_Th_Treg*V_T.Th*H_TGFb*H_ArgI_Treg	Differentiation between Treg and Th Cells
174	V_C.Th -> null	k_T0_death*V_C.Th	T cell death in the central compartment
175	V_P.Th -> null	k_T0_death*V_P.Th	T cell death in the peripheral compartment
176	V_LN.Th -> null	k_T0_death*V_LN.Th	T cell death in the lymph node compartment
177	V_T.Th -> V_T.Th_exh	k_T0_death*V_T.Th	T cell death in the tumor compartment
178	V_T.Th -> V_T.Th_exh	k_cell_clear*V_T.Th*(Kc_rec/(C_total^2+Kc_rec))	T cell clearance upon antigen clearance
179	V_C.Th -> V_P.Th	q_T0_P_in*V_C.Th	T cell transport into the peripheral compartment
180	V_P.Th -> V_C.Th	q_T0_P_out*V_P.Th	T cell transport out of the peripheral compartment
181	V_C.Th -> V_T.Th	q_T0_T_in*V_T*V_C.Th*(C_total^2/(C_total^2+Kc_rec))	T cell transport into the tumor compartment
182	V_LN.Th -> V_C.Th	q_T0_LN_out*V_LN.Th	T cell transport out of the lymph node compartment
183	null -> V_LN.IL2	k_IL2_sec*V_LN.aTh	IL2 secretion from activated T cells
184	null -> V_T.TGFb	k_TGFb_deg*(TGFbase - V_T.TGFb)*V_T	TGFb secretion by triple-negative breast cancer cells
185	null -> V_T.TGFb	k_TGFb_Tsec*V_T.T0	TGFb secretion from activated T cells in tumor
186	null -> V_T.IFNg	k_IFNg_sec*V_T.Th	IFNg secretion from T helper cells in tumor
187	V_T.IFNg -> null	k_IFNg_deg*V_T.IFNg	IFNg degradtion in tumor
188	null -> V_T.CCL2	k_CCL2_sec*C_total	CCL2 secretion by MDSCs and cancer cells
189	V_T.CCL2 -> null	k_CCL2_deg*V_T.CCL2	CCL2 degradation
190	null -> V_T.MDSC	k_MDSC_mig*V_T*(V_T.CCL2/(V_T.CCL2 + CCL2_50))	Recruitment of macrophage to tumor
191	V_T.MDSC -> null	k_MDSC_death*V_T.MDSC	MDSC death in the tumor compartment
192	V_T.MDSC -> null	k_cell_clear*V_T.MDSC*(Kc_rec/(C_total^2 + Kc_rec))	MDSC death upon tumor eradication
193	V_T.NO -> null	k_NO_deg*V_T.NO	NO degradation
194	V_T.ArgI -> null	k_ArgI_deg*V_T.ArgI	ArgI degradation
195	null -> V_T.NO	k_NO_sec*V_T.MDSC	NO secretion from MDSC
196	null -> V_T.ArgI	k_ArgI_sec*V_T.MDSC	ArgI secretion from MDSC
197	V_1.NabP <-> V_2.NabP	Vmt/(V_1.NabP+Kt)*V_1.NabP - Vmt/(V_2.NabP+Kt)*V_2.NabP	Intercompartmental distribution of nab-paclitaxel between V1 and V2 compartment
198	V_1.NabP <-> V_3.NabP	Q2*V_1.NabP - Q2*V_3.NabP	Intercompartmental clearance of nab-paclitaxel between V1 and V3 compartment
199	V_1.NabP -> null	Vmcl/(V_1.NabP+Kcl)*V_1.NabP	Clearance of nab-paclitaxel from V1 compartment
200	V_T.C1 -> V_T.C_x	k_C_nabp*V_T.C1*(V_T.NabP/(V_T.NabP+IC50_nabp))*min(C_total,Kc_nabp)/C_total	Cancer cell death by nab-paclitaxel
201	V_T.C1 -> V_T.C2	k_C_resist*V_T.C1*H_TGFb	Cancer cell resistance to nab-paclitaxel
202	V_T.C2 -> V_T.C_x	k_C_nabp*V_T.C2*(V_T.NabP/(V_T.NabP+IC50_nabp*r_resist))*min(C_total,Kc_nabp)/C_total	Resistant cancer cell death by nab-paclitaxel
203	null -> V_T.c_vas	k_vas_nabp*C_total*V_T.NabP/(V_T.NabP+IC50_nabp_vas)	Angiogenic factor release in response to nab-paclitaxel
204	V_T.K -> null	k_K_nabp*V_T.K*V_T.NabP	Inhibition of tumor vasculature due to endothelial cell death by nab-paclitaxel
205	null -> V_T.Mac_M1	k_Mac_mig*V_T*(V_T.CCL2/(V_T.CCL2 + CCL2_50))	Recruitment of pro-inflammatory M1 macrophage to tumor
206	V_T.Mac_M1 -> null	k_cell_clear*V_T.Mac_M1*(Kc_rec/(C_total^2 + Kc_rec))	Macrophage death upon tumor eradication
207	V_T.Mac_M2 -> null	k_cell_clear*V_T.Mac_M2*(Kc_rec/(C_total^2 + Kc_rec))	Macrophage death upon tumor eradication
208	V_T.Mac_M1 -> null	k_Mac_death*V_T.Mac_M1	Death of macrophage in tumor
209	V_T.Mac_M2 -> null	k_Mac_death*V_T.Mac_M2	Death of macrophage in tumor
210	null -> V_T.IL12	k_IL12_sec*V_T.mAPC	Secretion of IL-12 by APC in the tumor
211	null -> V_T.IL12	k_IL12_Msec*V_T.Mac_M1	Secretion of IL-12 by macrophage in tumor
212	V_T.IL12 -> null	k_IL12_deg*V_T.IL12	Degradation of IL-12 in tumor
213	null -> V_T.TGFb	k_TGFb_Msec*V_T.Mac_M2	Secretion of TGFb by macrophage in tumor
214	null -> V_T.c_vas	k_vas_Msec*V_T.Mac_M2	Secretion of angiogenic factor by macrophage in tumor
215	null -> V_T.IL10	k_IL10_sec*V_T.Mac_M2	Secretion of IL-10 by macrophage in tumor
216	V_T.IL10 -> null	k_IL10_deg*V_T.IL10	Degradation of IL-10 in tumor
217	V_T.Mac_M1 -> V_T.Mac_M2	k_M2_pol*V_T.Mac_M1*(V_T.TGFb/(V_T.TGFb+TGFb_50) + V_T.IL10/(V_T.IL10+IL10_50))	M1 to M2 macrophage polarization in tumor
218	V_T.Mac_M2 -> V_T.Mac_M1	k_M1_pol*V_T.Mac_M2*(V_T.IL12/(V_T.IL12+IL12_50) + V_T.IFNg/(V_T.IFNg+IFNg_50))	M2 to M1 macrophage polarization in tumor
219	null -> syn_M_C.PDL1	k_out_PDL1*V_T.IFNg/(V_T.IFNg+IFNg_50_ind)*(1-syn_M_C.PDL1_total/(C1_PDL1_base*r_PDL1_IFNg/A_cell))	Translocation of PDL1 between cell surface and cytoplasm
220	null -> syn_M_C.PDL2	k_out_PDL1*r_PDL2C1*V_T.IFNg/(V_T.IFNg+IFNg_50_ind)*(1-syn_M_C.PDL2_total/(C1_PDL1_base*r_PDL1_IFNg/A_cell*r_PDL2C1))	Translocation of PDL2 between cell surface and cytoplasm
221	null -> syn_M_C.PDL1	k_in_PDL1*(C1_PDL1_base/A_cell-syn_M_C.PDL1_total)	Translocation of PDL1 between cell surface and cytoplasm
222	null -> syn_M_C.PDL2	k_in_PDL1*(C1_PDL1_base/A_cell*r_PDL2C1-syn_M_C.PDL2_total)	Translocation of PDL2 between cell surface and cytoplasm
223	syn_M_C.CD47 + syn_M_C.SIRPa <-> syn_M_C.CD47_SIRPa	kon_CD47_SIRPa*(syn_M_C.CD47)*(syn_M_C.SIRPa) - koff_CD47_SIRPa*syn_M_C.CD47_SIRPa	binding and unbinding of CD47-SIRPa in synapse
224	syn_M_C.PD1 + syn_M_C.PDL1 <-> syn_M_C.PD1_PDL1	kon_PD1_PDL1*(syn_M_C.PD1)*(syn_M_C.PDL1) - koff_PD1_PDL1*syn_M_C.PD1_PDL1	binding and unbinding of PD1 PDL1 in synapse
225	syn_M_C.PD1 + syn_M_C.PDL2 <-> syn_M_C.PD1_PDL2	kon_PD1_PDL2*(syn_M_C.PD1)*(syn_M_C.PDL2) - koff_PD1_PDL2*syn_M_C.PD1_PDL2	binding and unbinding of PD1 PDL2 in synapse
226	syn_M_C.PD1 <-> syn_M_C.PD1_aPD1	2*kon_PD1_aPD1*(syn_M_C.PD1 * V_T.aPD1/gamma_T_aPD1) - koff_PD1_aPD1*syn_M_C.PD1_aPD1	binding and unbinding of PD1 to aPD1 on macrophage surface in synapse
227	syn_M_C.PD1_aPD1 + syn_M_C.PD1 <-> syn_M_C.PD1_aPD1_PD1	Chi_PD1_aPD1*kon_PD1_aPD1*(syn_M_C.PD1 * syn_M_C.PD1_aPD1) - 2*koff_PD1_aPD1*syn_M_C.PD1_aPD1_PD1	binding and unbinding of PD1 to PD1-aPD1 on macrophage surface in synapse
228	syn_M_C.PDL1 <-> syn_M_C.PDL1_aPDL1	2*kon_PDL1_aPDL1*(syn_M_C.PDL1 * V_T.aPDL1/gamma_T_aPDL1) - koff_PDL1_aPDL1*syn_M_C.PDL1_aPDL1	binding and unbinding of PDL1 to aPDL1 on C1 surface in synapse
229	syn_M_C.PDL1_aPDL1 + syn_M_C.PDL1 <-> syn_M_C.PDL1_aPDL1_PDL1	Chi_PDL1_aPDL1*kon_PDL1_aPDL1*(syn_M_C.PDL1 * syn_M_C.PDL1_aPDL1) - 2*koff_PDL1_aPDL1*syn_M_C.PDL1_aPDL1_PDL1	binding and unbinding of PDL1 to PDL1-aPDL1 on cancer cell surface in synapse
230	syn_M_C.CD80m + syn_M_C.CD80m <-> syn_M_C.CD80	kon_CD80_CD80*(syn_M_C.CD80m)*(syn_M_C.CD80m) - koff_CD80_CD80*syn_M_C.CD80	self-association and dissociation of CD80 monomers in synapse
231	syn_M_C.CD80m + syn_M_C.PDL1 <-> syn_M_C.PDL1_CD80	kon_CD80_PDL1*(syn_M_C.CD80m)*(syn_M_C.PDL1) - koff_CD80_PDL1*syn_M_C.PDL1_CD80	binding and unbinding of CD80 and PDL1 in synapse
232	V_T.C1 -> V_T.C_x	k_M1_phago*V_T.C1*V_T.Mac_M1/(V_T.Mac_M1+K_Mac_C*V_T.C1+cell)*(1-H_Mac_C)*(1-H_IL10_phago)	M1 macrophage-mediated killing of cancer cell
233	V_T.C2 -> V_T.C_x	k_M1_phago*V_T.C2*V_T.Mac_M1/(V_T.Mac_M1+K_Mac_C*V_T.C2+cell)*(1-H_Mac_C)*(1-H_IL10_phago)	M1 macrophage-mediated killing of cancer cell
