# Supplementary material for: Dynamics of tumor-associated macrophages in a quantitative systems pharmacology model of immunotherapy in triple-negative breast cancer
Source: iScience. 2022 Jun 30;25(8):104702. doi: 10.1016/j.isci.2022.104702 (PMC9287616; doi:10.1016/j.isci.2022.104702)
Supplement: Table S5. List of model rules, related to STAR Methods [file mmc6.xlsx]

## Sheet: Table S5
Number	Rule	Type
1	V_T = ((C_x+C_total)*vol_cell+(T1_exh+Th_exh+T_total)*vol_Tcell)/Ve_T+M_total*vol_Mcell/Ve_T	repeatedAssignment
2	C_total = 0*cell+V_T.C1+V_T.C2	repeatedAssignment
3	T_total = 0*cell+V_T.T0+V_T.T1+V_T.Th	repeatedAssignment
4	T_total_LN = 0*cell+V_LN.T0+V_LN.T1+V_LN.Th	repeatedAssignment
5	R_Tcell = 0*cell/day+(k_C1_death+k_C1_therapy)*V_T.C1+k_C_T1*V_T.C1*V_T.T1/(K_T_C*V_T.C1+V_T.T1+cell)*V_T.T1/(V_T.T1+K_T_Treg*Tregs_+cell)*(1-H_TGFb_Teff)*(1-H_PD1_C1)*(1-H_MDSC)+(k_C2_death+k_C2_therapy)*V_T.C2+k_C_T1*V_T.C2*V_T.T1/(K_T_C*V_T.C2+V_T.T1+cell)*V_T.T1/(V_T.T1+K_T_Treg*Tregs_+cell)*(1-H_TGFb_Teff)*(1-H_PD1_C1)*(1-H_MDSC)+k_M1_phago*V_T.C1*V_T.Mac_M1/(V_T.Mac_M1+K_Mac_C*V_T.C1+cell)*…	repeatedAssignment
6	C_max = V_T.K	repeatedAssignment
7	Tregs_ = V_T.T0	repeatedAssignment
8	N_aT = N0 + N_costim*H_CD28_APC + N_IL2_CD8*V_LN.IL2/(IL2_50+V_LN.IL2)	repeatedAssignment
9	N_aT0 = N0 + N_costim*H_CD28_APC + N_IL2_CD4*V_LN.IL2/(IL2_50+V_LN.IL2)	repeatedAssignment
10	H_APC = n_sites_APC*V_LN.mAPC/(n_sites_APC*V_LN.mAPC+V_LN.nT0*n_T0_clones+cell)	repeatedAssignment
11	H_mAPC = n_sites_APC*V_LN.mAPC/(n_sites_APC*V_LN.mAPC+V_LN.nT1*n_T1_clones+cell)	repeatedAssignment
12	H_APCh = n_sites_APC*V_LN.mAPC/(n_sites_APC*V_LN.mAPC+V_LN.nT0*n_T1_clones+cell)	repeatedAssignment
13	pTCR_p0_MHC_tot = k_M1p0_TCR_off/(k_M1p0_TCR_off+phi_M1p0_TCR)*(k_M1p0_TCR_p/(k_M1p0_TCR_off+k_M1p0_TCR_p))^N_M1p0_TCR*(0.5*(A_s.M1p0/n_T0_clones+TCR_p0_tot+k_M1p0_TCR_off/k_M1p0_TCR_on-TCR_p0_tot*sqrt(((A_s.M1p0/n_T0_clones+TCR_p0_tot+k_M1p0_TCR_off/k_M1p0_TCR_on)/TCR_p0_tot)^2-4*A_s.M1p0/n_T0_clones/TCR_p0_tot)))	repeatedAssignment
14	H_P0 = pTCR_p0_MHC_tot/(pTCR_p0_MHC_tot+p0_50)	repeatedAssignment
15	pTCR_p1_MHC_tot = k_M1p1_TCR_off/(k_M1p1_TCR_off+phi_M1p1_TCR)*(k_M1p1_TCR_p/(k_M1p1_TCR_off+k_M1p1_TCR_p))^N_M1p1_TCR*(0.5*(A_s.M1p1/n_T1_clones+TCR_p1_tot+k_M1p1_TCR_off/k_M1p1_TCR_on-TCR_p1_tot*sqrt(((A_s.M1p1/n_T1_clones+TCR_p1_tot+k_M1p1_TCR_off/k_M1p1_TCR_on)/TCR_p1_tot)^2-4*A_s.M1p1/n_T1_clones/TCR_p1_tot)))	repeatedAssignment
16	H_P1 = pTCR_p1_MHC_tot/(pTCR_p1_MHC_tot+p1_50)	repeatedAssignment
17	syn_T_C1.PD1 = T_PD1_total /A_Tcell	initialAssignment
18	syn_T_C1.CD28 = T_CD28_total /A_Tcell	initialAssignment
19	syn_T_C1.CTLA4 = T_CTLA4_syn /A_Tcell	initialAssignment
20	syn_T_C1.TPDL1 = T_PDL1_total /A_Tcell	initialAssignment
21	syn_T_C1.PDL1 = C1_PDL1_base /A_cell	initialAssignment
22	syn_T_C1.PDL2 = C1_PDL1_base*r_PDL2C1 /A_cell	initialAssignment
23	syn_T_C1.PDL1_total = syn_T_C1.PDL1+syn_T_C1.PD1_PDL1+syn_T_C1.PDL1_aPDL1+2*syn_T_C1.PDL1_aPDL1_PDL1+syn_T_C1.PDL1_CD80+syn_T_C1.PDL1_CD80_CD28+syn_T_C1.PDL1_CD80_CTLA4	repeatedAssignment
24	syn_T_C1.PDL2_total = syn_T_C1.PD1_PDL2+syn_T_C1.PDL2	repeatedAssignment
25	syn_T_C1.CD80 = C1_CD80_total /A_cell	initialAssignment
26	syn_T_C1.CD86 = C1_CD86_total /A_cell	initialAssignment
27	H_PD1_C1 = ((syn_T_C1.PD1_PDL1+syn_T_C1.PD1_PDL2)/PD1_50)^n_PD1/(((syn_T_C1.PD1_PDL1+syn_T_C1.PD1_PDL2)/PD1_50)^n_PD1 + 1)	repeatedAssignment
28	H_CD28_C1 = ((syn_T_C1.CD28_CD80 + syn_T_C1.CD28_CD86 + 2*syn_T_C1.CD28_CD80_CD28 + syn_T_C1.PDL1_CD80_CD28)/CD28_CD8X_50)^n_CD28_CD8X/(((syn_T_C1.CD28_CD80 + syn_T_C1.CD28_CD86 + 2*syn_T_C1.CD28_CD80_CD28 + syn_T_C1.PDL1_CD80_CD28)/CD28_CD8X_50)^n_CD28_CD8X + 1)	repeatedAssignment
29	syn_T_APC.PD1 = T_PD1_total /A_Tcell	initialAssignment
30	syn_T_APC.CD28 = T_CD28_total /A_Tcell	initialAssignment
31	syn_T_APC.CTLA4 = T_CTLA4_syn /A_Tcell	initialAssignment
32	syn_T_APC.TPDL1 = T_PDL1_total /A_Tcell	initialAssignment
33	syn_T_APC.PDL1 = APC_PDL1_base /A_APC	initialAssignment
34	syn_T_APC.PDL2 = APC_PDL1_base*r_PDL2APC /A_APC	initialAssignment
35	syn_T_APC.PDL1_total = syn_T_APC.PDL1+syn_T_APC.PD1_PDL1+syn_T_APC.PDL1_aPDL1+2*syn_T_APC.PDL1_aPDL1_PDL1+syn_T_APC.PDL1_CD80+syn_T_APC.PDL1_CD80_CD28+syn_T_APC.PDL1_CD80_CTLA4	repeatedAssignment
36	syn_T_APC.PDL2_total = syn_T_APC.PD1_PDL2+syn_T_APC.PDL2	repeatedAssignment
37	syn_T_APC.CD80 = APC_CD80_total /A_APC	initialAssignment
38	syn_T_APC.CD86 = APC_CD86_total /A_APC	initialAssignment
39	H_PD1_APC = ((syn_T_APC.PD1_PDL1+syn_T_APC.PD1_PDL2)/PD1_50)^n_PD1/(((syn_T_APC.PD1_PDL1+syn_T_APC.PD1_PDL2)/PD1_50)^n_PD1 + 1)	repeatedAssignment
40	H_CD28_APC = ((syn_T_APC.CD28_CD80 + syn_T_APC.CD28_CD86 + 2*syn_T_APC.CD28_CD80_CD28 + syn_T_APC.PDL1_CD80_CD28)/CD28_CD8X_50)^n_CD28_CD8X/(((syn_T_APC.CD28_CD80 + syn_T_APC.CD28_CD86 + 2*syn_T_APC.CD28_CD80_CD28 + syn_T_APC.PDL1_CD80_CD28)/CD28_CD8X_50)^n_CD28_CD8X + 1)	repeatedAssignment
41	H_TGFb = V_T.TGFb/(V_T.TGFb+TGFb_50)	repeatedAssignment
42	H_TGFb_Teff = V_T.TGFb/(V_T.TGFb+TGFb_50_Teff)	repeatedAssignment
43	N_aTh = N0 + N_costim*H_CD28_APC + N_IL2_CD4*V_LN.IL2/(IL2_50+V_LN.IL2)	repeatedAssignment
44	H_NO = V_T.NO/(NO_50_Teff+V_T.NO)	repeatedAssignment
45	H_ArgI_Teff = V_T.ArgI/(ArgI_50_Teff+V_T.ArgI)	repeatedAssignment
46	H_ArgI_Treg = V_T.ArgI/(ArgI_50_Treg+V_T.ArgI)	repeatedAssignment
47	H_MDSC = 1-(1-H_NO)*(1-H_ArgI_Teff)	repeatedAssignment
48	V_T.NabP = r_nabp*V_1.NabP/MW_nabp	repeatedAssignment
49	k_C1_therapy = k_C_nabp*(V_T.NabP/(V_T.NabP+IC50_nabp))*min(C_total,Kc_nabp)/C_total	repeatedAssignment
50	k_C2_therapy = k_C_nabp*(V_T.NabP/(V_T.NabP+IC50_nabp*r_resist))*min(C_total,Kc_nabp)/C_total	repeatedAssignment
51	k_C2_growth = k_C1_growth	repeatedAssignment
52	k_C2_death = k_C1_death	repeatedAssignment
53	syn_M_C.PD1 = M_PD1_total /A_Mcell	initialAssignment
54	syn_M_C.SIRPa = M_SIRPa	initialAssignment
55	syn_M_C.CD80 = C1_CD80_total/A_cell	initialAssignment
56	syn_M_C.PDL1 = C1_PDL1_base /A_cell	initialAssignment
57	syn_M_C.PDL2 = C1_PDL1_base*r_PDL2C1 /A_cell	initialAssignment
58	syn_M_C.PDL1_total = syn_M_C.PDL1+syn_M_C.PD1_PDL1+syn_M_C.PDL1_aPDL1+2*syn_M_C.PDL1_aPDL1_PDL1+syn_M_C.PDL1_CD80	repeatedAssignment
59	syn_M_C.PDL2_total = syn_M_C.PD1_PDL2+syn_M_C.PDL2	repeatedAssignment
60	syn_M_C.CD47 = C_CD47	initialAssignment
61	H_SIRPa = (syn_M_C.CD47_SIRPa/SIRPa_50)^n_SIRPa/((syn_M_C.CD47_SIRPa/SIRPa_50)^n_SIRPa + 1)	repeatedAssignment
62	H_PD1_M = ((syn_M_C.PD1_PDL1+syn_M_C.PD1_PDL2)/PD1_50)^n_PD1/(((syn_M_C.PD1_PDL1+syn_M_C.PD1_PDL2)/PD1_50)^n_PD1 + 1)	repeatedAssignment
63	H_Mac_C = 1 - (1-H_SIRPa)*(1-H_PD1_M)	repeatedAssignment
64	M_total = V_T.Mac_M1+V_T.Mac_M2	repeatedAssignment
65	H_IL10 = V_T.IL10/(IL10_50+V_T.IL10)	repeatedAssignment
66	H_IL10_phago = V_T.IL10/(IL10_50_phago+V_T.IL10)	repeatedAssignment
67	H_IL12 = V_T.IL12/(IL12_50+V_T.IL12)	repeatedAssignment
