# Supplementary material for: Dynamics of tumor-associated macrophages in a quantitative systems pharmacology model of immunotherapy in triple-negative breast cancer
Source: iScience. 2022 Jun 30;25(8):104702. doi: 10.1016/j.isci.2022.104702 (PMC9287616; doi:10.1016/j.isci.2022.104702)
Supplement: Table S6. List of model compartments with name, capacity, unit, and description, related to STAR Methods [file mmc7.xlsx]

## Sheet: Table S6
Name	Capacity	Unit	Description
V_C	5	liter	Central compartment (C) (estimated)
V_P	60	liter	Peripheral compartment (P) (estimated)
V_T	1e-06	milliliter	Tumor compartment (T) (estimated)
V_LN	1112.65	millimeter^3	Lymph node (LN) compartment volume Volume of lumped tumor-draining lymph nodes calculated based on number of LNs (estimated) and average LN diameter (Schmidt 2007, PMID: 17724531)
V_e	4e-16	litre	APC endosomal comparment calculated based on the volume of a single endosome (Agrawal and Linderman 1996, PMID: 8944895) and the number of endosomes per cell (Agrawal and Linderman 1996, PMID: 8944895)
A_e	15	micrometer^2	APC endosomal surface comparment calculated based on the surface area of a single endosome (Agrawal and Linderman 1996, PMID: 8944895) and the number of endosomes per cell (Agrawal and Linderman 1996, PMID: 8944895)
A_s	900	micrometer^2	APC surface comparment (Agrawal and Linderman 1996, PMID: 8944895)
syn_T_C1	37.8	micrometer^2	synapse comparment between T and C1 (Jansson 2005, PMID: 16034096)
syn_T_APC	37.8	micrometer^2	synapse comparment between T and APC (Jansson 2005, PMID: 16034096)
V_1	15.8	liter	Central compartment (V1) for nab-paclitaxel PK
V_2	1650	liter	Peripheral compartment (V2) for nab-paclitaxel PK
V_3	75.4	liter	Peripheral compartment (V3) for nab-paclitaxel PK
syn_M_C	37.8	micrometer^2	synapse comparment between macrophage and cancer cell (Jansson 2005, PMID: 16034096)
